# Supplementary material for: Molecular Surveillance, Prevalence, and Distribution of Cacao Infecting Badnavirus Species in Côte d’Ivoire and Ghana
Source: Viruses. 2024 May 6;16(5):735. doi: 10.3390/v16050735 (PMC11126031; doi:10.3390/v16050735)
Supplement: Supplementary file 1 [file viruses-16-00735-s001.zip]

Archive with 6 entries (6 files):
- Supplementary file S1_GenBank_accessions.xlsx
- Supplementary file S2_CSSTBV_SDT_mat.xlsx
- Supplementary file S3_CSSCEV_SDT_mat.xlsx
- Supplementary file S4_CSSGMV_SDT_mat.xlsx
- Supplementary file S5_CSSCDV_SDT_mat.xlsx
- Supplementary file S6_CSSTAV_SDT_mat.xlsx
