# Supplementary material for: Molecular Surveillance, Prevalence, and Distribution of Cacao Infecting Badnavirus Species in Côte d’Ivoire and Ghana
Source: Viruses. 2024 May 6;16(5):735. doi: 10.3390/v16050735 (PMC11126031; doi:10.3390/v16050735)
Supplement: Supplementary file 1 [file viruses-16-00735-s001.zip › Supplementary file S1_GenBank_accessions.xlsx]

## Sheet: seqids
Sr .no.	Virus Species	isolate	Country	Year of sample collection	accession no.
1	CSSTAV	21_109_GH_CSSTAV_82_1	Ghana	2021	OQ230632
2	CSSTAV	21_109_GH_CSSTAV_84_3	Ghana	2021	OQ230633
3	CSSTAV	21_109_GH_CSSTAV_87_2	Ghana	2021	OQ230634
4	CSSTBV	20_108_CDI_CSSTBV_17_1	Côte d'Ivoire	2020	OQ305633
5	CSSTBV	20_108_CDI_CSSTBV_19_3	Côte d'Ivoire	2020	OQ305634
6	CSSTBV	20_108_CDI_CSSTBV_25_1	Côte d'Ivoire	2020	OQ305635
7	CSSTBV	20_108_CDI_CSSTBV_26_2	Côte d'Ivoire	2020	OQ305636
8	CSSTBV	20_108_CDI_CSSTBV_31_1	Côte d'Ivoire	2020	OQ305637
9	CSSTBV	20_108_CDI_CSSTBV_36_1	Côte d'Ivoire	2020	OQ305638
10	CSSTBV	20_108_CDI_CSSTBV_37_2	Côte d'Ivoire	2020	OQ305639
11	CSSTBV	20_108_CDI_CSSTBV_44_1	Côte d'Ivoire	2020	OQ305640
12	CSSTBV	20_108_CDI_CSSTBV_47_1	Côte d'Ivoire	2020	OQ305641
13	CSSTBV	20_108_CDI_CSSTBV_49_3	Côte d'Ivoire	2020	OQ305642
14	CSSTBV	20_108_CDI_CSSTBV_56_1	Côte d'Ivoire	2020	OQ305643
15	CSSTBV	20_108_CDI_CSSTBV_155_2	Côte d'Ivoire	2020	OQ305644
16	CSSTBV	20_108_CDI_CSSTBV_57_3	Côte d'Ivoire	2020	OQ305645
17	CSSTBV	20_108_CDI_CSSTBV_58_1	Côte d'Ivoire	2020	OQ305646
18	CSSTBV	20_108_CDI_CSSTBV_69_2	Côte d'Ivoire	2020	OQ305647
19	CSSTBV	20_108_CDI_CSSTBV_71_7	Côte d'Ivoire	2020	OQ305648
20	CSSTBV	20_108_CDI_CSSTBV_72_2	Côte d'Ivoire	2020	OQ305649
21	CSSTBV	20_108_CDI_CSSTBV_91_2	Côte d'Ivoire	2020	OQ305650
22	CSSTBV	20_108_CDI_CSSTBV_92_1	Côte d'Ivoire	2020	OQ305651
23	CSSTBV	20_108_CDI_CSSTBV_96_2	Côte d'Ivoire	2020	OQ305652
24	CSSTBV	20_108_CDI_CSSTBV_98_2	Côte d'Ivoire	2020	OQ305653
25	CSSTBV	20_108_CDI_CSSTBV_100_1	Côte d'Ivoire	2020	OQ305654
26	CSSTBV	20_108_CDI_CSSTBV_103_2	Côte d'Ivoire	2020	OQ305655
27	CSSTBV	20_108_CDI_CSSTBV_104_1	Côte d'Ivoire	2020	OQ305656
28	CSSTBV	20_108_CDI_CSSTBV_105_1	Côte d'Ivoire	2020	OQ305657
29	CSSTBV	20_108_CDI_CSSTBV_108_2B	Côte d'Ivoire	2020	OQ305658
30	CSSTBV	20_108_CDI_CSSTBV_109_2	Côte d'Ivoire	2020	OQ305659
31	CSSTBV	20_108_CDI_CSSTBV_111_2	Côte d'Ivoire	2020	OQ305660
32	CSSTBV	20_108_CDI_CSSTBV_114_2	Côte d'Ivoire	2020	OQ305661
33	CSSTBV	20_108_CDI_CSSTBV_117_1	Côte d'Ivoire	2020	OQ305662
34	CSSTBV	20_108_CDI_CSSTBV_118_3	Côte d'Ivoire	2020	OQ305663
35	CSSTBV	20_108_CDI_CSSTBV_125_1	Côte d'Ivoire	2020	OQ305664
36	CSSTBV	20_108_CDI_CSSTBV_128_1	Côte d'Ivoire	2020	OQ305665
37	CSSTBV	20_108_CDI_CSSTBV_129_2	Côte d'Ivoire	2020	OQ305666
38	CSSTBV	20_108_CDI_CSSTBV_131_2	Côte d'Ivoire	2020	OQ305667
39	CSSTBV	20_108_CDI_CSSTBV_132_1	Côte d'Ivoire	2020	OQ305668
40	CSSTBV	20_108_CDI_CSSTBV_134_2	Côte d'Ivoire	2020	OQ305669
41	CSSTBV	20_108_CDI_CSSTBV_136_1	Côte d'Ivoire	2020	OQ305670
42	CSSTBV	20_108_CDI_CSSTBV_137_2	Côte d'Ivoire	2020	OQ305671
43	CSSTBV	20_108_CDI_CSSTBV_141_2	Côte d'Ivoire	2020	OQ305672
44	CSSTBV	20_108_CDI_CSSTBV_144_2	Côte d'Ivoire	2020	OQ305673
45	CSSTBV	20_108_CDI_CSSTBV_147_1	Côte d'Ivoire	2020	OQ305674
46	CSSTBV	20_108_CDI_CSSTBV_150_2	Côte d'Ivoire	2020	OQ305675
47	CSSTBV	20_108_CDI_CSSTBV_153_1	Côte d'Ivoire	2020	OQ305676
48	CSSTBV	20_108_CDI_CSSTBV_158_2	Côte d'Ivoire	2020	OQ305677
49	CSSTBV	20_108_CDI_CSSTBV_163_2	Côte d'Ivoire	2020	OQ305678
50	CSSTBV	20_108_CDI_CSSTBV_164_1	Côte d'Ivoire	2020	OQ305679
51	CSSTBV	20_108_CDI_CSSTBV_166_1	Côte d'Ivoire	2020	OQ305680
52	CSSTBV	20_108_CDI_CSSTBV_168_1	Côte d'Ivoire	2020	OQ305681
53	CSSTBV	20_108_CDI_CSSTBV_171_1	Côte d'Ivoire	2020	OQ305682
54	CSSTBV	20_108_CDI_CSSTBV_175_2B	Côte d'Ivoire	2020	OQ305683
55	CSSTBV	20_108_CDI_CSSTBV_177_2B	Côte d'Ivoire	2020	OQ305684
56	CSSTBV	20_108_CDI_CSSTBV_179_1	Côte d'Ivoire	2020	OQ305685
57	CSSTBV	20_108_CDI_CSSTBV_184_2B	Côte d'Ivoire	2020	OQ305686
58	CSSTBV	20_108_CDI_CSSTBV_356	Côte d'Ivoire	2020	OQ305687
59	CSSTBV	20_149_GH_CSSTBV_114_2	Ghana	2020	OQ305688
60	CSSTBV	20_149_GH_CSSTBV_118_2	Ghana	2020	OQ305689
61	CSSTBV	20_149_GH_CSSTBV_119_1	Ghana	2020	OQ305690
62	CSSTBV	21_51_GH_CSSTBV_3_1	Ghana	2021	OQ305691
63	CSSTBV	21_51_GH_CSSTBV_7_2	Ghana	2021	OQ305692
64	CSSTBV	21_51_GH_CSSTBV_9_3	Ghana	2021	OQ305693
65	CSSTBV	21_51_GH_CSSTBV_12_1	Ghana	2021	OQ305694
66	CSSTBV	21_51_GH_CSSTBV_13_2	Ghana	2021	OQ305695
67	CSSTBV	21_51_GH_CSSTBV_18_1	Ghana	2021	OQ305696
68	CSSTBV	21_51_GH_CSSTBV_19_1	Ghana	2021	OQ305697
69	CSSTBV	21_51_GH_CSSTBV_20_1	Ghana	2021	OQ305698
70	CSSTBV	21_51_GH_CSSTBV_22_1	Ghana	2021	OQ305699
71	CSSTBV	21_51_GH_CSSTBV_23_2	Ghana	2021	OQ305700
72	CSSTBV	21_51_GH_CSSTBV_24_2	Ghana	2021	OQ305701
73	CSSTBV	21_51_GH_CSSTBV_29_3	Ghana	2021	OQ305702
74	CSSTBV	21_51_GH_CSSTBV_32_2	Ghana	2021	OQ305703
75	CSSTBV	21_51_GH_CSSTBV_41_2	Ghana	2021	OQ305704
76	CSSTBV	21_51_GH_CSSTBV_45_2	Ghana	2021	OQ305705
77	CSSTBV	21_51_GH_CSSTBV_51_3	Ghana	2021	OQ305706
78	CSSTBV	21_51_GH_CSSTBV_52_4	Ghana	2021	OQ305707
79	CSSTBV	21_51_GH_CSSTBV_52_6	Ghana	2021	OQ305708
80	CSSTBV	21_51_GH_CSSTBV_55_3	Ghana	2021	OQ305709
81	CSSTBV	21_51_GH_CSSTBV_57_3	Ghana	2021	OQ305710
82	CSSTBV	21_51_GH_CSSTBV_62_1	Ghana	2021	OQ305711
83	CSSTBV	21_51_GH_CSSTBV_65_1	Ghana	2021	OQ305712
84	CSSTBV	21_51_GH_CSSTBV_66_3	Ghana	2021	OQ305713
85	CSSTBV	21_51_GH_CSSTBV_72_2	Ghana	2021	OQ305714
86	CSSTBV	21_51_GH_CSSTBV_76_2	Ghana	2021	OQ305715
87	CSSTBV	21_51_GH_CSSTBV_77_2	Ghana	2021	OQ305716
88	CSSTBV	21_51_GH_CSSTBV_79_1	Ghana	2021	OQ305717
89	CSSTBV	21_51_GH_CSSTBV_82_1	Ghana	2021	OQ305718
90	CSSTBV	21_51_GH_CSSTBV_83_2	Ghana	2021	OQ305719
91	CSSTBV	21_51_GH_CSSTBV_85_1	Ghana	2021	OQ305720
92	CSSTBV	21_51_GH_CSSTBV_96_1	Ghana	2021	OQ305721
93	CSSTBV	21_51_GH_CSSTBV_97_7	Ghana	2021	OQ305722
94	CSSTBV	21_51_GH_CSSTBV_110_3	Ghana	2021	OQ305723
95	CSSTBV	21_51_GH_CSSTBV_122_3	Ghana	2021	OQ305724
96	CSSTBV	21_51_GH_CSSTBV_123_2	Ghana	2021	OQ305725
97	CSSTBV	21_51_GH_CSSTBV_124_1	Ghana	2021	OQ305726
98	CSSTBV	21_51_GH_CSSTBV_125_1	Ghana	2021	OQ305727
99	CSSTBV	21_51_GH_CSSTBV_127_3	Ghana	2021	OQ305728
100	CSSTBV	21_51_GH_CSSTBV_128_2	Ghana	2021	OQ305729
101	CSSTBV	21_51_GH_CSSTBV_130_2	Ghana	2021	OQ305730
102	CSSTBV	21_51_GH_CSSTBV_132_3	Ghana	2021	OQ305731
103	CSSTBV	21_51_GH_CSSTBV_135_1	Ghana	2021	OQ305732
104	CSSTBV	21_51_GH_CSSTBV_137_2	Ghana	2021	OQ305733
105	CSSTBV	21_51_GH_CSSTBV_140_1	Ghana	2021	OQ305734
106	CSSTBV	21_51_GH_CSSTBV_142_3	Ghana	2021	OQ305735
107	CSSTBV	21_51_GH_CSSTBV_146_1	Ghana	2021	OQ305736
108	CSSTBV	21_51_GH_CSSTBV_148_1	Ghana	2021	OQ305737
109	CSSTBV	21_51_GH_CSSTBV_158_1	Ghana	2021	OQ305738
110	CSSTBV	21_51_GH_CSSTBV_166_1	Ghana	2021	OQ305739
111	CSSTBV	21_51_GH_CSSTBV_168_2	Ghana	2021	OQ305740
112	CSSTBV	21_51_GH_CSSTBV_173_3	Ghana	2021	OQ305741
113	CSSTBV	21_51_GH_CSSTBV_175_2	Ghana	2021	OQ305742
114	CSSTBV	21_51_GH_CSSTBV_178_1	Ghana	2021	OQ305743
115	CSSTBV	21_109_GH_CSSTBV_24_2	Ghana	2021	OQ305744
116	CSSTBV	21_109_GH_CSSTBV_29_1	Ghana	2021	OQ305745
117	CSSTBV	21_109_GH_CSSTBV_45_2	Ghana	2021	OQ305746
118	CSSTBV	21_109_GH_CSSTBV_46_1	Ghana	2021	OQ305747
119	CSSTBV	21_109_GH_CSSTBV_47_1	Ghana	2021	OQ305748
120	CSSTBV	21_109_GH_CSSTBV_49_2	Ghana	2021	OQ305749
121	CSSTBV	21_109_GH_CSSTBV_51_2	Ghana	2021	OQ305750
122	CSSTBV	21_109_GH_CSSTBV_52_1	Ghana	2021	OQ305751
123	CSSTBV	21_109_GH_CSSTBV_56_2	Ghana	2021	OQ305752
124	CSSTBV	21_109_GH_CSSTBV_59_1	Ghana	2021	OQ305753
125	CSSTBV	21_109_GH_CSSTBV_60_2	Ghana	2021	OQ305754
126	CSSTBV	21_109_GH_CSSTBV_64_2	Ghana	2021	OQ305755
127	CSSTBV	21_109_GH_CSSTBV_66_1	Ghana	2021	OQ305756
128	CSSTBV	21_109_GH_CSSTBV_68_2	Ghana	2021	OQ305757
129	CSSTBV	21_109_GH_CSSTBV_69_2	Ghana	2021	OQ305758
130	CSSCEV	20_108_CDI_CSSCEV_3_1	Côte d'Ivoire	2020	OQ305759
131	CSSCEV	20_108_CDI_CSSCEV_8_2D	Côte d'Ivoire	2020	OQ305760
132	CSSCEV	20_108_CDI_CSSCEV_9_1	Côte d'Ivoire	2020	OQ305761
133	CSSCEV	20_108_CDI_CSSCEV_10_1D	Côte d'Ivoire	2020	OQ305762
134	CSSCEV	20_108_CDI_CSSCEV_10_2D	Côte d'Ivoire	2020	OQ305763
135	CSSCEV	20_108_CDI_CSSCEV_11_1	Côte d'Ivoire	2020	OQ305764
136	CSSCEV	20_108_CDI_CSSCEV_11_1D	Côte d'Ivoire	2020	OQ305765
137	CSSCEV	20_149_GH_CSSCEV_6_2	Ghana	2020	OQ305766
138	CSSCEV	20_149_GH_CSSCEV_7_2	Ghana	2020	OQ305767
139	CSSCEV	20_149_GH_CSSCEV_14_2	Ghana	2020	OQ305768
140	CSSCEV	20_149_GH_CSSCEV_15_2	Ghana	2020	OQ305769
141	CSSCEV	20_149_GH_CSSCEV_17_1	Ghana	2020	OQ305770
142	CSSCEV	20_149_GH_CSSCEV_21_2	Ghana	2020	OQ305771
143	CSSCEV	20_149_GH_CSSCEV_24_3	Ghana	2020	OQ305772
144	CSSCEV	20_149_GH_CSSCEV_27_2	Ghana	2020	OQ305773
145	CSSCEV	20_149_GH_CSSCEV_31_2	Ghana	2020	OQ305774
146	CSSCEV	20_149_GH_CSSCEV_32_2	Ghana	2020	OQ305775
147	CSSCEV	20_149_GH_CSSCEV_34_2	Ghana	2020	OQ305776
148	CSSCEV	20_149_GH_CSSCEV_40_1	Ghana	2020	OQ305777
149	CSSCEV	20_149_GH_CSSCEV_43_1	Ghana	2020	OQ305778
150	CSSCEV	20_149_GH_CSSCEV_46_1	Ghana	2020	OQ305779
151	CSSCEV	20_149_GH_CSSCEV_48_2	Ghana	2020	OQ305780
152	CSSCEV	20_149_GH_CSSCEV_51_1	Ghana	2020	OQ305781
153	CSSCEV	20_149_GH_CSSCEV_54_2	Ghana	2020	OQ305782
154	CSSCEV	20_149_GH_CSSCEV_55_2	Ghana	2020	OQ305783
155	CSSCEV	20_149_GH_CSSCEV_56_1	Ghana	2020	OQ305784
156	CSSCEV	20_149_GH_CSSCEV_56_4	Ghana	2020	OQ305785
157	CSSCEV	20_149_GH_CSSCEV_60_2	Ghana	2020	OQ305786
158	CSSCEV	20_149_GH_CSSCEV_61_3	Ghana	2020	OQ305787
159	CSSCEV	20_149_GH_CSSCEV_65_7	Ghana	2020	OQ305788
160	CSSCEV	20_149_GH_CSSCEV_66_2	Ghana	2020	OQ305789
161	CSSCEV	20_149_GH_CSSCEV_66_5	Ghana	2020	OQ305790
162	CSSCEV	20_149_GH_CSSCEV_67_1	Ghana	2020	OQ305791
163	CSSCEV	20_149_GH_CSSCEV_69_3	Ghana	2020	OQ305792
164	CSSCEV	20_149_GH_CSSCEV_73_2	Ghana	2020	OQ305793
165	CSSCEV	20_149_GH_CSSCEV_75_3	Ghana	2020	OQ305794
166	CSSCEV	20_149_GH_CSSCEV_77_1	Ghana	2020	OQ305795
167	CSSCEV	20_149_GH_CSSCEV_81_1	Ghana	2020	OQ305796
168	CSSCEV	20_149_GH_CSSCEV_83_1	Ghana	2020	OQ305797
169	CSSCEV	20_149_GH_CSSCEV_83_2	Ghana	2020	OQ305798
170	CSSCEV	20_149_GH_CSSCEV_85_4	Ghana	2020	OQ305799
171	CSSCEV	20_149_GH_CSSCEV_91_2	Ghana	2020	OQ305800
172	CSSCEV	20_149_GH_CSSCEV_93_2	Ghana	2020	OQ305801
173	CSSCEV	20_149_GH_CSSCEV_97_2	Ghana	2020	OQ305802
174	CSSCEV	20_149_GH_CSSCEV_100_1	Ghana	2020	OQ305803
175	CSSCEV	20_149_GH_CSSCEV_102_3	Ghana	2020	OQ305804
176	CSSCEV	20_149_GH_CSSCEV_103_1	Ghana	2020	OQ305805
177	CSSCEV	20_149_GH_CSSCEV_104_2	Ghana	2020	OQ305806
178	CSSCEV	20_149_GH_CSSCEV_108_2	Ghana	2020	OQ305807
179	CSSGMV	21_109_GH_CSSGMV_64_2	Ghana	2021	OQ305808
180	CSSGMV	21_51_GH_CSSGMV_52_1	Ghana	2021	OQ305809
181	CSSGMV	21_109_GH_CSSGMV_74_1	Ghana	2021	OQ305810
182	CSSCDV	21_109_GH_CSSCDV_91_1	Ghana	2021	OQ305811
183	CSSCDV	21_51_GH_CSSCDV_112_3	Ghana	2021	OQ305812
