# Supplementary material for: Molecular Surveillance, Prevalence, and Distribution of Cacao Infecting Badnavirus Species in Côte d’Ivoire and Ghana
Source: Viruses. 2024 May 6;16(5):735. doi: 10.3390/v16050735 (PMC11126031; doi:10.3390/v16050735)
Supplement: Supplementary file 1 [file viruses-16-00735-s001.zip › Supplementary file S2_CSSTBV_SDT_mat.xlsx]

## Sheet: CSSTBV_SDT_mat
>MF642736_CBSLV	100.001
>KX276640_CaMMV	59.401	100.001									Matrix developed using SDT v1.2 (Muhire et al., 2014) and microsoft excel
>MW052520_CaMMV	60.901	92.901	100.001									Color fill used to mark percentage pairwise nucleotide identity of isolates characterized under this study along with representatave isolate of same species from GenBank
>MW052521_CaMMV	61.201	93.501	96.901	100.001
>20_108_CDI_CSSTBV_143_2	65.301	67.201	67.701	67.101	100.001
>20_108_CDI_CSSTBV_143_1	65.501	67.901	67.601	69.301	98.501	100.001
>20_108_CDI_CSSTBV_142_1	66.301	68.201	67.301	66.701	98.801	98.801	100.001
>20_108_CDI_CSSTBV_144_1	66.001	68.901	68.101	67.401	98.501	98.501	99.301	100.001
>20_108_CDI_CSSTBV_130_3	66.701	68.401	68.101	69.101	98.501	98.501	99.301	99.501	100.001
>20_108_CDI_CSSTBV_142_3	66.301	68.701	67.801	67.201	98.801	98.801	99.501	99.801	99.801	100.001
>20_108_CDI_CSSTBV_144_2	66.001	68.401	67.601	66.901	98.501	99.001	99.301	99.501	99.501	99.801	100.001
>20_108_CDI_CSSTBV_139_2	65.501	67.701	67.701	69.301	96.801	97.301	97.001	97.301	97.301	97.501	97.801	100.001
>20_108_CDI_CSSTBV_140_1	65.501	67.501	67.501	68.801	97.501	97.501	98.301	97.501	97.501	97.801	97.501	98.301	100.001
>20_108_CDI_CSSTBV_140_3	66.701	67.501	67.201	68.501	97.301	97.801	98.001	97.301	97.301	97.501	97.801	98.501	99.301	100.001
>20_108_CDI_CSSTBV_141_2	65.301	66.701	67.501	68.501	97.801	97.301	97.501	97.301	97.301	97.501	97.301	98.001	98.801	98.501	100.001
>20_108_CDI_CSSTBV_141_1	65.001	68.001	67.701	69.001	97.501	97.001	97.801	98.001	97.501	97.801	97.501	98.301	99.001	98.801	98.801	100.001
>20_108_CDI_CSSTBV_129_1	65.501	68.201	67.001	68.701	86.401	87.301	87.101	86.801	86.401	86.601	86.801	86.401	86.801	87.101	86.401	86.801	100.001
>20_108_CDI_CSSTBV_129_2	65.501	67.701	66.701	68.501	85.901	86.401	86.601	86.401	86.401	86.601	86.401	85.901	86.801	86.101	85.901	86.401	98.501	100.001
>20_108_CDI_CSSTBV_131_1	67.301	68.501	68.901	67.001	84.901	85.401	85.601	84.901	84.901	85.101	84.901	85.401	85.101	84.901	84.601	84.601	91.101	90.601	100.001
>20_108_CDI_CSSTBV_131_2	67.501	68.701	69.201	67.201	85.101	85.601	85.401	85.101	85.101	85.401	85.101	85.601	84.901	84.601	84.901	84.401	90.801	90.301	99.801	100.001
>20_108_CDI_CSSTBV_132_1	65.501	70.101	69.901	69.501	86.801	87.301	87.601	87.801	87.801	88.101	87.801	86.801	87.101	86.401	86.601	86.601	92.101	92.601	93.501	93.801	100.001
>20_108_CDI_CSSTBV_132_2	67.301	69.601	70.101	67.201	86.401	87.301	87.601	86.801	86.801	87.101	87.301	86.401	86.601	86.801	86.101	86.101	92.601	91.601	95.001	94.801	97.501	100.001
>20_108_CDI_CSSTBV_134_1	66.301	71.201	69.201	69.101	88.301	88.301	89.101	88.301	88.301	88.601	88.301	87.801	88.601	88.301	88.101	88.101	91.601	91.101	92.301	92.101	92.301	92.301	100.001
>20_108_CDI_CSSTBV_134_2	65.801	71.201	69.201	69.101	88.301	87.801	88.601	88.301	88.301	88.601	88.301	87.801	88.101	87.801	88.101	88.601	91.101	91.101	91.801	91.601	92.301	91.801	99.501	100.001
>20_108_CDI_CSSTBV_121_1	66.701	69.401	68.701	68.601	87.101	87.601	87.301	87.601	87.601	87.801	88.101	87.601	87.301	87.101	86.801	86.801	91.301	91.301	91.101	91.301	92.601	91.601	97.801	97.801	100.001
>20_108_CDI_CSSTBV_135_1	66.701	69.401	68.701	68.601	87.101	87.601	87.301	87.601	87.601	87.801	88.101	87.601	87.301	87.101	86.801	86.801	91.301	91.301	91.101	91.301	92.601	91.601	97.801	97.801	100.001	100.001
>20_108_CDI_CSSTBV_121_2	66.501	71.201	69.201	69.101	87.601	87.601	87.801	88.101	88.101	88.301	88.101	87.601	87.801	87.101	87.301	87.301	91.301	91.801	91.601	91.801	93.101	91.601	98.301	98.301	99.501	99.501	100.001
>20_108_CDI_CSSTBV_135_2	66.501	71.201	69.201	69.101	87.601	87.601	87.801	88.101	88.101	88.301	88.101	87.601	87.801	87.101	87.301	87.301	91.301	91.801	91.601	91.801	93.101	91.601	98.301	98.301	99.501	99.501	100.001	100.001
>20_108_CDI_CSSTBV_133_1	66.001	71.401	69.401	69.401	87.601	87.601	88.301	88.601	88.101	88.301	88.101	87.601	87.801	87.601	87.301	88.301	92.101	91.601	91.801	91.601	92.301	91.801	98.801	98.801	98.301	98.301	98.801	98.801	100.001
>20_108_CDI_CSSTBV_133_2	66.501	71.701	69.701	69.601	87.801	87.801	88.101	88.801	88.301	88.601	88.301	87.801	87.601	87.301	87.601	88.101	92.101	91.601	91.801	92.101	92.801	91.801	98.501	98.501	98.801	98.801	99.301	99.301	99.501	100.001
>20_108_CDI_CSSTBV_127_1	69.201	68.201	70.001	66.701	82.901	83.401	83.101	83.401	82.901	83.101	82.901	82.901	83.101	82.901	83.101	83.101	84.401	83.401	85.601	85.901	84.601	85.601	86.101	85.601	84.901	84.901	85.401	85.401	85.901	86.101	100.001
>20_108_CDI_CSSTBV_128_1	69.201	66.901	69.501	65.801	82.901	83.401	83.601	82.901	82.901	83.101	82.901	82.901	84.101	83.401	83.101	83.101	84.401	84.401	86.101	85.901	85.101	86.101	86.601	86.101	85.401	85.401	85.901	85.901	85.901	85.601	99.001	100.001
>20_108_CDI_CSSTBV_128_2	69.601	67.401	70.001	66.301	82.901	83.401	83.101	82.901	82.901	83.101	82.901	82.901	83.601	82.901	83.101	82.601	83.901	83.901	85.601	85.901	85.101	85.601	86.101	85.601	85.401	85.401	85.901	85.901	85.401	85.601	99.001	99.501	100.001
>20_108_CDI_CSSTBV_127_2	69.001	67.201	69.501	65.801	83.101	83.101	83.401	83.101	83.101	83.401	83.101	83.101	83.401	83.101	83.401	83.901	84.101	84.101	85.901	85.601	84.901	85.901	86.401	86.801	85.101	85.101	85.601	85.601	86.101	85.901	98.801	99.301	98.801	100.001
>20_108_CDI_CSSTBV_148_3	63.801	68.901	69.201	65.501	84.901	84.901	85.601	85.401	84.901	85.101	84.901	83.901	84.901	84.601	84.901	85.401	83.901	82.901	84.101	83.901	85.401	86.401	85.401	85.401	84.101	84.101	84.601	84.601	85.401	85.401	84.401	84.401	83.901	84.601	100.001
>20_108_CDI_CSSTBV_150_1	63.301	68.701	70.401	66.301	85.101	85.601	85.901	86.101	85.601	85.901	85.601	84.601	85.101	84.901	85.101	85.101	84.101	83.101	84.901	85.101	86.601	87.101	86.101	85.601	85.401	85.401	85.901	85.901	86.101	86.601	85.601	85.101	85.101	84.901	98.801	100.001
>20_108_CDI_CSSTBV_148_2	62.501	68.901	70.101	66.001	84.401	84.901	85.601	85.901	85.401	85.601	85.401	84.401	84.901	84.601	84.401	85.401	83.901	83.401	84.601	84.401	86.401	86.801	85.901	85.901	85.101	85.101	85.601	85.601	86.401	86.401	84.901	84.901	84.401	85.101	98.501	99.301	100.001
>20_108_CDI_CSSTBV_150_2	62.801	68.201	70.101	66.001	84.601	85.101	85.901	85.601	85.601	85.901	85.601	84.601	85.601	84.901	84.601	85.101	83.601	84.101	84.901	84.601	87.101	87.101	86.101	86.101	85.901	85.901	86.401	86.401	86.101	86.101	84.601	85.601	85.101	85.401	98.301	99.001	99.301	100.001
>20_108_CDI_CSSTBV_153_1	66.001	65.701	69.301	68.401	83.101	83.601	84.401	84.101	84.101	84.401	84.101	83.601	84.101	83.401	83.101	83.601	84.401	84.901	86.101	85.901	87.101	87.601	86.401	86.401	86.101	86.101	86.601	86.601	86.401	86.401	86.801	87.801	87.301	87.601	90.601	91.301	91.601	92.301	100.001
>20_108_CDI_CSSTBV_153_2	66.301	65.901	69.301	68.401	83.401	83.901	84.601	84.401	84.401	84.601	84.401	83.901	83.901	83.601	83.401	83.901	84.601	84.601	86.401	86.101	86.801	87.801	86.601	86.601	85.901	85.901	86.401	86.401	86.601	86.601	87.101	87.601	87.101	87.801	90.801	91.601	91.801	92.101	99.801	100.001
>20_108_CDI_CSSTBV_138_1	64.501	67.801	68.101	63.701	86.601	87.101	86.801	87.101	86.601	86.801	87.101	86.601	87.301	87.101	87.301	87.801	81.601	81.101	82.401	82.101	83.901	83.901	85.901	86.401	85.601	85.601	85.601	85.601	86.101	85.901	82.901	83.401	82.901	83.601	85.401	85.601	85.901	86.101	83.101	82.901	100.001
>20_108_CDI_CSSTBV_138_2	66.701	68.401	68.801	66.001	86.801	87.301	87.601	87.301	87.301	87.601	87.301	86.801	87.601	87.301	87.601	87.601	81.401	81.401	83.101	82.901	84.401	84.401	86.601	86.601	85.401	85.401	85.901	85.901	86.401	86.101	83.101	83.601	83.101	83.901	85.401	86.101	86.401	86.601	83.601	83.901	98.301	100.001
>20_108_CDI_CSSTBV_126_1	66.001	67.601	68.601	62.701	86.801	87.301	87.601	86.801	86.801	87.101	86.801	86.401	88.101	87.301	87.601	87.101	81.401	81.401	83.101	82.901	84.101	84.101	86.601	86.101	85.401	85.401	85.901	85.901	85.901	85.601	83.101	84.101	83.601	83.401	85.101	85.901	85.601	86.401	83.401	83.101	98.301	98.501	100.001
>20_108_CDI_CSSTBV_137_2	66.301	67.801	68.801	63.001	87.101	87.601	87.801	87.101	87.101	87.301	87.101	86.601	88.301	87.601	87.801	87.301	81.601	81.601	83.401	83.101	84.401	84.401	86.801	86.401	85.601	85.601	86.101	86.101	86.101	85.901	83.401	84.401	83.901	83.601	85.401	86.101	85.901	86.601	83.601	83.401	98.501	98.801	99.801	100.001
>20_108_CDI_CSSTBV_126_2	66.001	68.101	69.101	63.201	86.801	87.301	87.601	87.301	87.301	87.601	87.301	86.801	88.101	87.301	87.601	87.601	81.401	81.901	83.101	82.901	84.601	84.101	86.601	86.601	85.901	85.901	86.401	86.401	86.401	86.101	83.101	84.101	83.601	83.901	85.101	85.901	86.101	86.801	83.901	83.601	98.801	99.001	99.501	99.801	100.001
>20_108_CDI_CSSTBV_137_3	66.001	68.101	69.101	63.201	86.801	87.301	87.601	87.301	87.301	87.601	87.301	86.801	88.101	87.301	87.601	87.601	81.401	81.901	83.101	82.901	84.601	84.101	86.601	86.601	85.901	85.901	86.401	86.401	86.401	86.101	83.101	84.101	83.601	83.901	85.101	85.901	86.101	86.801	83.901	83.601	98.801	99.001	99.501	99.801	100.001	100.001
>20_108_CDI_CSSTBV_146_2	64.301	68.501	68.601	69.601	87.101	87.101	88.301	88.601	88.101	88.301	88.101	87.101	88.301	87.601	87.301	88.301	82.901	82.901	84.101	83.901	84.901	85.101	86.601	86.601	85.901	85.901	86.401	86.401	86.801	86.601	85.901	86.401	85.901	86.101	85.901	86.601	86.801	87.101	86.601	86.401	87.601	87.301	87.301	87.601	87.801	87.801	100.001
>20_108_CDI_CSSTBV_147_2	64.501	68.701	68.601	69.601	87.801	87.301	88.101	88.801	88.301	88.601	88.301	87.301	87.601	87.301	88.101	88.601	82.601	82.101	83.901	84.101	84.601	84.901	86.401	86.801	85.601	85.601	86.101	86.101	86.601	86.801	86.101	85.601	85.601	86.401	86.601	87.301	87.101	86.801	86.401	86.601	87.301	87.101	86.601	86.801	87.101	87.101	98.801	100.001
>20_108_CDI_CSSTBV_146_1	65.001	68.201	68.301	69.301	88.301	87.801	88.601	88.301	88.301	88.601	88.301	87.301	88.601	87.801	88.601	88.101	82.601	82.601	84.401	84.601	85.101	85.401	86.801	86.801	86.101	86.101	86.601	86.601	86.101	86.401	86.101	86.601	86.601	86.401	86.101	86.801	86.101	86.801	86.401	86.101	87.301	87.101	87.601	87.801	87.601	87.601	98.801	99.001	100.001
>20_108_CDI_CSSTBV_147_1	65.501	68.001	68.101	69.101	88.301	87.801	89.101	88.301	88.301	88.601	88.301	87.301	88.601	88.301	88.601	88.601	83.101	82.601	84.901	84.601	84.601	85.901	87.301	87.301	85.601	85.601	86.101	86.101	86.601	86.401	86.101	86.601	86.101	86.801	86.601	86.801	86.601	86.801	86.401	86.601	87.301	87.601	87.601	87.801	87.601	87.601	98.501	98.801	99.301
>20_108_CDI_CSSTBV_145_1	65.301	67.001	67.901	67.201	88.101	87.601	88.801	88.601	88.601	88.801	88.601	87.601	88.801	88.101	88.301	88.801	82.901	83.401	84.101	83.901	85.401	85.601	87.101	87.601	86.401	86.401	86.801	86.801	86.801	86.601	85.601	86.601	86.101	86.801	86.401	86.601	86.801	87.601	87.301	87.101	88.101	87.801	87.801	88.101	88.301	88.301	98.801	98.501	99.001
>20_108_CDI_CSSTBV_145_2	65.801	67.001	67.701	67.001	88.601	88.601	88.801	88.601	88.601	88.801	89.101	88.101	88.301	88.601	88.801	88.301	83.401	82.401	84.101	84.401	84.901	86.101	87.101	87.101	86.401	86.401	86.401	86.401	86.401	86.601	86.101	86.101	86.101	86.401	86.401	87.101	86.401	86.601	86.401	86.601	87.601	87.301	87.301	87.601	87.301	87.301	97.801	98.501	99.001
>20_108_CDI_CSSTBV_125_1	64.001	69.401	65.501	64.701	81.101	81.601	81.901	81.601	81.601	81.901	82.101	81.901	82.101	82.401	81.601	82.101	79.401	79.901	80.401	80.101	79.901	80.101	80.601	81.101	79.901	79.901	79.901	79.901	79.901	79.701	79.701	80.601	80.101	80.901	82.101	82.401	82.601	83.401	83.101	82.901	83.601	82.601	82.601	82.901	83.101	83.101	83.901	84.101	84.101
>20_108_CDI_CSSTBV_125_3	64.801	69.701	69.501	65.501	82.601	82.601	82.901	82.601	82.601	82.901	82.601	82.401	82.601	82.901	83.101	82.601	78.901	78.401	80.901	81.101	79.901	80.101	81.101	81.101	79.401	79.401	79.901	79.901	79.901	80.101	81.101	81.101	81.101	81.401	82.601	83.401	82.601	82.901	83.101	83.401	83.101	83.101	83.101	83.401	83.101	83.101	83.901	85.101	85.101
>20_108_CDI_CSSTBV_107_1	65.301	69.901	70.801	65.801	82.401	82.401	83.101	83.901	83.401	83.601	83.401	83.101	83.401	82.601	82.901	83.401	81.901	81.901	80.601	80.901	81.601	80.901	82.101	82.101	82.601	82.601	83.101	83.101	82.901	83.401	82.401	82.401	82.401	82.101	81.601	82.401	82.101	82.401	82.601	82.401	83.401	82.901	82.901	83.101	83.401	83.401	84.401	84.101	84.101
>20_108_CDI_CSSTBV_107_2	65.501	69.701	66.801	65.301	83.401	82.901	83.601	83.401	83.401	83.601	83.401	83.101	83.401	83.101	83.901	83.401	81.901	81.401	81.101	81.401	81.101	81.401	82.601	82.601	82.101	82.101	82.601	82.601	82.401	82.901	81.901	81.901	81.901	82.101	82.101	82.401	81.601	81.901	82.101	82.401	82.901	82.901	82.901	83.101	82.901	82.901	83.401	84.101	84.601
>20_108_CDI_CSSTBV_114_1	67.001	65.101	64.001	63.001	83.101	83.101	84.401	84.101	84.101	84.401	84.101	84.401	84.101	83.901	83.601	84.101	80.901	80.901	81.101	80.901	79.901	80.401	82.601	82.601	81.401	81.401	81.901	81.901	82.401	82.101	80.401	80.901	80.401	81.101	81.901	82.101	82.401	82.601	83.601	83.901	82.901	83.401	82.901	83.101	83.401	83.401	84.901	85.101	84.601
>20_108_CDI_CSSTBV_114_2	67.001	64.601	68.101	64.501	82.401	83.401	83.601	82.901	82.901	83.101	83.401	83.601	83.901	83.601	82.901	82.901	81.101	80.601	80.901	80.601	79.701	80.601	81.901	81.401	81.101	81.101	81.101	81.101	81.101	80.901	80.101	81.101	80.601	80.401	81.601	81.901	81.601	82.401	83.401	83.101	83.101	82.601	83.101	83.401	83.101	83.101	84.101	83.901	84.401
>20_108_CDI_CSSTBV_136_1	67.001	67.301	67.301	66.801	87.301	87.301	88.101	87.801	87.801	88.101	87.801	86.801	87.601	87.301	87.601	87.101	82.401	81.901	82.601	82.901	82.901	83.401	85.901	85.401	84.601	84.601	85.101	85.101	85.101	85.401	82.601	82.601	82.601	82.401	83.101	84.101	83.401	83.601	83.601	83.901	85.601	86.401	86.401	86.601	86.401	86.401	85.901	86.101	86.601
>20_108_CDI_CSSTBV_136_2	65.501	66.501	66.501	66.001	87.601	87.601	88.301	87.601	87.601	87.801	88.101	87.101	88.301	88.101	87.801	87.801	82.601	82.101	82.101	81.901	82.401	83.401	85.401	85.401	84.601	84.601	84.601	84.601	84.601	84.401	82.101	83.101	82.601	82.901	83.901	83.601	83.401	84.101	83.601	83.401	87.101	86.401	86.801	87.101	86.801	86.801	86.401	86.101	87.101
>MF642725_CSSGNV	57.501	62.101	61.001	60.301	72.001	71.701	71.701	72.501	72.001	72.201	72.501	72.501	72.001	72.201	72.701	73.201	71.501	70.501	71.501	71.701	71.201	71.201	71.201	72.001	70.701	70.701	70.501	70.501	71.001	71.201	69.701	69.201	69.701	70.201	71.501	71.501	71.201	71.001	71.201	71.501	74.901	73.901	73.101	73.401	73.601	73.601	72.701	73.701	73.401
>MH785300_CSSGMV	56.201	62.201	61.301	60.901	76.201	75.701	76.701	76.901	76.401	76.701	76.401	75.401	75.901	75.701	76.201	77.201	75.901	75.401	74.401	74.201	74.701	74.701	76.701	77.401	74.901	74.901	75.401	75.401	76.401	76.201	76.201	76.201	75.701	77.201	74.401	74.401	74.701	74.401	76.401	76.701	77.201	76.401	75.901	76.201	76.401	76.401	75.401	75.901	75.701
>MH785302_CSSGMV	55.901	62.201	61.101	60.901	76.401	75.901	76.901	77.201	76.701	76.901	76.701	75.701	76.201	75.901	76.401	77.401	76.201	75.701	74.701	74.401	74.901	74.901	76.901	77.701	75.201	75.201	75.701	75.701	76.701	76.401	76.401	76.401	75.901	77.401	74.701	74.701	74.901	74.701	76.701	76.901	77.401	76.701	76.201	76.401	76.701	76.701	75.701	76.201	75.901
>MH785297_CSSGMV	59.101	61.201	61.401	61.901	74.401	74.901	74.901	75.201	74.701	74.901	75.201	74.901	74.201	74.901	74.401	74.401	75.901	74.201	74.201	74.401	73.901	74.701	76.901	76.401	75.701	75.701	75.401	75.401	76.201	76.401	75.201	74.401	74.401	74.401	72.001	73.201	72.501	72.001	74.701	75.201	74.701	75.201	74.401	74.701	74.401	74.401	74.201	74.701	74.401
>MH785298_CSSGMV	58.601	61.701	62.301	62.101	75.901	76.401	76.401	76.701	76.201	76.401	76.701	76.401	75.701	76.401	75.901	75.901	77.401	75.701	75.401	75.701	75.401	75.701	77.901	77.401	76.701	76.701	76.401	76.401	77.201	77.401	76.401	75.701	75.701	75.701	73.001	74.201	73.401	73.001	74.901	75.401	75.201	75.701	74.901	75.201	74.901	74.901	74.201	74.701	74.401
>KX592571_CSSCEV	59.401	60.701	61.301	61.601	72.101	72.601	72.301	72.101	72.101	72.301	72.101	72.301	72.801	72.301	73.101	72.101	72.601	72.401	72.301	72.501	70.801	70.801	72.101	71.601	73.101	73.101	73.601	73.601	71.601	71.801	73.701	73.901	73.901	73.401	71.801	70.801	70.101	70.601	71.501	71.501	73.101	74.101	73.601	73.901	73.601	73.601	70.301	70.301	71.101
>KX592572_CSSCEV	58.501	59.601	59.601	59.901	73.701	73.701	74.401	73.701	73.701	73.901	73.701	75.901	77.001	76.701	76.701	76.501	75.101	74.601	73.301	73.101	75.101	75.901	75.401	74.901	73.901	73.901	74.401	74.401	74.601	74.401	71.101	71.601	71.601	71.301	73.401	73.601	73.401	73.601	72.601	72.801	75.401	76.101	76.501	76.701	76.501	76.501	71.101	70.801	71.301
>JN606110_CSSCDV	57.501	60.201	61.201	61.101	77.201	77.201	78.201	78.401	77.901	78.201	77.901	76.701	77.401	77.401	76.901	77.901	77.901	77.901	77.401	77.201	76.401	76.701	78.201	78.201	76.701	76.701	77.201	77.201	78.201	77.901	77.201	77.201	77.201	77.401	76.201	76.401	76.701	76.401	76.901	77.201	75.201	76.201	74.901	75.201	75.401	75.401	77.201	77.401	76.401
>MF642718_CSSCDV	57.501	62.001	62.201	63.201	77.401	77.401	77.901	78.201	78.201	78.401	78.201	77.201	77.201	77.201	77.401	77.201	77.901	77.901	77.901	78.201	77.901	77.701	78.401	78.401	78.401	78.401	78.901	78.901	78.701	79.201	78.201	78.201	78.201	78.401	77.201	77.901	77.701	77.901	77.701	77.901	75.201	76.701	75.401	75.701	75.901	75.901	74.201	74.901	74.401
>MF642716_CSSTAV	59.301	61.201	61.601	62.101	79.401	78.901	80.101	79.901	79.901	80.101	79.901	79.201	80.101	79.701	79.901	80.401	76.901	77.201	78.201	77.901	79.701	79.201	77.401	77.901	77.401	77.401	77.901	77.901	77.901	77.901	76.401	77.201	76.701	77.701	77.701	77.901	78.201	78.701	80.401	80.401	77.401	77.401	77.701	77.901	78.201	78.201	79.201	79.201	79.401
>AJ781003_CSSTAV	57.901	60.001	61.101	61.801	77.401	78.401	78.201	78.401	78.401	78.701	78.901	77.701	77.701	77.701	77.401	77.401	77.901	77.701	77.901	78.201	79.401	79.401	78.201	78.201	78.201	78.201	78.201	78.201	77.901	78.201	77.201	77.401	77.401	77.401	77.401	78.701	78.401	78.901	79.701	79.701	78.401	78.401	78.201	78.401	78.701	78.701	78.901	78.901	79.201
>21_51_GH_CSSTBV_57_3	68.701	68.701	70.001	67.701	83.601	83.101	84.401	84.601	84.101	84.401	84.101	82.601	83.401	83.101	83.401	84.401	82.101	81.601	82.101	81.901	82.101	82.601	82.401	82.901	81.101	81.101	81.601	81.601	82.401	82.401	80.601	80.601	80.101	81.401	84.601	83.901	84.101	83.901	83.601	83.901	82.101	81.901	81.901	82.101	82.401	82.401	82.101	82.901	81.901
>21_51_GH_CSSTBV_31_2	69.701	68.201	70.501	67.901	82.901	82.901	83.601	83.901	83.401	83.601	83.901	82.901	83.101	83.401	83.101	84.101	81.901	80.901	81.901	81.601	81.401	82.401	81.601	82.101	80.901	80.901	80.901	80.901	81.601	81.601	81.401	81.401	80.901	82.101	83.401	83.101	83.401	83.101	83.601	83.901	82.401	81.601	81.601	81.901	82.101	82.101	81.901	82.601	81.601
>21_51_GH_CSSTBV_42_2	68.201	68.001	71.401	68.901	82.901	82.901	84.101	83.901	83.401	83.601	83.401	82.401	83.601	83.401	83.101	83.601	82.401	81.401	82.901	82.601	81.901	83.401	82.601	82.101	80.901	80.901	81.401	81.401	82.101	82.101	81.401	81.401	80.901	81.101	84.101	84.401	84.101	83.901	84.101	84.401	81.401	81.601	82.101	82.401	82.101	82.101	81.901	82.101	81.601
>21_51_GH_CSSTBV_88_3	68.001	67.701	71.401	68.901	82.601	82.101	83.401	83.601	83.101	83.401	83.101	82.101	83.401	82.601	82.901	83.901	81.601	81.601	82.101	81.901	82.101	82.601	81.901	82.401	81.101	81.101	81.601	81.601	81.901	81.901	80.601	81.101	80.601	81.401	83.901	83.601	83.901	84.101	84.401	84.101	82.101	81.401	81.901	82.101	82.401	82.401	82.101	82.401	81.901
>21_51_GH_CSSTBV_65_3	68.501	67.701	71.401	68.901	82.101	82.601	83.401	83.601	83.101	83.401	83.601	82.601	83.401	83.101	82.401	83.401	82.101	81.601	82.101	81.901	82.101	83.101	81.901	81.901	81.601	81.601	81.601	81.601	81.901	81.901	80.601	81.101	80.601	80.901	83.401	83.601	83.901	84.101	84.401	84.101	82.101	81.401	81.901	82.101	82.401	82.401	82.101	81.901	81.401
>21_51_GH_CSSTBV_31_3	69.201	67.701	71.101	68.701	82.601	83.101	83.901	83.601	83.601	83.901	84.101	83.101	83.401	83.601	82.901	83.401	82.101	81.601	82.601	82.401	82.101	83.601	82.401	82.401	81.601	81.601	81.601	81.601	81.901	81.901	80.601	81.101	80.601	81.401	83.401	83.601	83.901	84.101	84.401	84.601	81.601	81.901	81.901	82.101	82.401	82.401	81.601	81.901	81.401
>21_51_GH_CSSTBV_65_1	68.701	68.001	71.401	68.901	82.901	83.401	83.601	83.901	83.901	84.101	84.401	83.401	83.101	83.401	83.101	83.101	81.901	81.401	82.401	82.601	82.401	83.401	82.101	82.101	81.901	81.901	81.901	81.901	81.601	82.101	80.901	80.901	80.901	81.101	83.101	83.901	83.601	83.901	84.101	84.401	81.401	81.601	81.601	81.901	82.101	82.101	81.401	82.101	81.601
>21_51_GH_CSSTBV_7_2_2	70.501	68.401	72.001	66.101	83.101	82.601	83.901	84.101	83.601	83.901	83.601	82.601	83.901	83.101	83.401	84.401	81.101	81.101	80.901	80.601	81.601	81.601	81.401	81.901	80.601	80.601	81.101	81.101	81.401	81.401	80.601	81.101	80.601	81.401	83.601	83.401	83.601	83.901	84.401	84.101	82.401	81.601	82.101	82.401	82.601	82.601	82.101	82.401	81.901
>21_51_GH_CSSTBV_7_1_2	69.901	68.301	72.201	69.101	83.801	83.801	84.601	84.301	84.301	84.601	84.301	83.301	84.601	83.801	84.101	83.601	82.101	82.101	82.301	82.601	83.101	83.101	82.801	82.301	82.101	82.101	82.601	82.601	81.801	82.301	81.601	82.101	82.101	81.301	83.301	84.101	83.301	84.101	84.601	84.301	81.601	81.801	82.801	83.101	82.801	82.801	81.801	82.101	82.601
>21_109_GH_CSSTBV_69_1	70.001	68.701	66.701	67.201	84.401	83.901	84.601	84.401	84.401	84.601	84.401	83.601	84.101	83.901	84.601	84.101	81.901	81.401	82.601	82.901	82.401	82.901	82.601	82.601	81.401	81.401	81.901	81.901	81.601	82.101	81.601	81.601	81.601	81.901	83.601	84.401	83.601	83.901	84.601	84.901	82.401	82.601	83.101	83.401	83.101	83.101	81.901	83.101	83.101
>21_109_GH_CSSTBV_69_2	70.501	68.201	69.701	68.701	84.101	84.101	84.901	85.101	85.101	85.401	85.101	84.401	84.401	84.101	84.401	84.401	82.101	82.101	82.901	83.101	83.101	83.101	82.901	82.901	82.101	82.101	82.601	82.601	82.401	82.901	81.901	81.901	81.901	82.101	83.401	84.601	84.401	84.601	85.401	85.601	82.601	83.401	83.401	83.601	83.901	83.901	82.601	83.401	82.901
>21_109_GH_CSSTBV_76_1	70.101	68.201	69.201	67.201	83.901	83.901	85.101	85.401	84.901	85.101	84.901	84.101	84.601	84.401	84.101	85.101	82.401	81.901	82.101	81.901	82.401	82.901	82.601	82.601	81.401	81.401	81.901	81.901	82.601	82.601	81.901	81.901	81.401	82.101	83.601	84.401	84.601	84.401	85.101	85.401	82.401	82.601	82.601	82.901	83.101	83.101	82.901	83.101	82.101
>21_109_GH_CSSTBV_76_2	70.101	67.901	69.001	66.901	84.101	84.101	85.401	85.101	85.101	85.401	85.101	84.401	84.901	84.601	84.401	84.901	82.101	82.101	82.401	82.101	82.601	83.101	82.901	82.901	81.601	81.601	82.101	82.101	82.401	82.401	81.601	82.101	81.601	82.401	83.401	84.101	84.401	84.601	85.401	85.601	82.101	82.901	82.901	83.101	83.401	83.401	82.601	82.901	82.401
>21_109_GH_CSSTBV_74_1	72.101	66.701	69.001	68.001	83.401	83.901	84.101	84.401	84.401	84.601	84.901	84.101	84.101	83.901	83.601	83.601	81.401	81.401	81.601	81.901	82.401	82.401	81.601	81.601	81.901	81.901	81.901	81.901	81.101	81.601	80.901	81.401	81.401	81.101	82.101	83.401	83.101	83.901	84.601	84.401	82.401	82.101	82.601	82.901	83.101	83.101	81.901	82.101	82.101
>21_109_GH_CSSTBV_74_2	69.201	67.401	69.501	68.501	83.601	83.601	84.401	85.101	84.601	84.901	84.601	83.901	84.401	83.601	83.901	84.401	81.601	81.601	81.901	82.101	82.601	82.101	81.901	81.901	81.601	81.601	82.101	82.101	81.901	82.401	81.601	81.601	81.601	81.401	82.901	84.101	83.901	84.101	84.901	84.601	82.601	82.401	82.901	83.101	83.401	83.401	82.601	82.901	82.401
>21_109_GH_CSSTBV_70_3	69.201	67.201	66.401	66.901	84.401	83.901	84.601	84.901	84.901	85.101	84.901	84.101	84.101	83.901	84.601	84.601	81.401	81.401	82.101	82.401	82.401	82.401	82.101	82.601	81.401	81.401	81.901	81.901	81.601	82.101	81.401	81.401	81.401	82.101	83.101	83.901	83.601	83.901	84.601	84.901	82.401	82.601	82.601	82.901	83.101	83.101	81.901	83.101	82.601
>21_109_GH_CSSTBV_72_1	71.101	68.701	69.001	66.901	83.601	83.601	84.901	84.601	84.601	84.901	84.601	84.401	84.901	84.601	84.401	84.901	81.401	81.401	81.901	81.601	81.601	82.101	82.101	82.101	80.901	80.901	81.401	81.401	81.601	81.601	80.601	81.101	80.601	81.401	82.401	83.101	83.401	83.601	84.601	84.901	81.601	82.401	82.401	82.601	82.901	82.901	81.601	81.901	81.401
>21_109_GH_CSSTBV_72_2	70.401	68.701	66.401	66.901	84.101	83.601	84.401	84.601	84.601	84.901	84.601	84.401	84.401	84.101	84.901	84.901	80.901	80.901	81.401	81.601	81.601	81.601	81.601	82.101	80.901	80.901	81.401	81.401	81.101	81.601	80.601	80.601	80.601	81.401	82.401	83.101	82.901	83.101	84.101	84.401	81.601	81.901	81.901	82.101	82.401	82.401	81.101	82.401	81.901
>AJ534983_CSSTBV	56.101	60.701	60.001	61.701	82.601	83.101	83.401	83.601	83.601	83.901	84.101	83.401	83.401	83.101	82.901	82.901	80.401	80.401	80.601	80.901	81.401	81.401	80.601	80.601	80.401	80.401	80.401	80.401	79.901	80.101	79.901	80.401	80.401	80.101	80.601	81.401	81.101	81.901	82.601	82.401	81.901	80.601	81.101	81.401	81.601	81.601	81.101	80.901	82.401
>L14546_CSSTBV	57.201	60.901	60.401	62.501	82.601	83.101	83.401	83.601	83.601	83.901	84.101	83.101	83.401	83.101	82.901	82.901	80.601	80.601	80.601	80.901	81.601	81.601	80.901	80.901	81.101	81.101	81.101	81.101	80.401	80.901	80.101	80.601	81.101	80.401	81.901	82.601	82.401	83.101	83.901	83.601	82.101	80.901	81.401	81.601	81.901	81.901	81.101	81.401	82.401
>20_108_CDI_CSSTBV_72_2	69.301	69.501	69.001	68.501	84.601	85.101	85.401	85.601	85.101	85.401	85.101	83.901	84.601	84.401	85.101	84.601	81.101	80.101	80.901	81.101	83.601	83.901	83.101	82.601	81.401	81.401	81.901	81.901	82.401	82.601	84.601	84.101	84.101	83.901	83.401	84.101	83.401	83.101	84.401	84.601	84.601	85.401	84.901	85.101	84.901	84.901	85.401	85.601	85.601
>20_108_CDI_CSSTBV_72_4	69.001	68.701	68.201	67.801	84.901	84.901	85.601	84.901	84.901	85.101	84.901	83.601	84.901	84.601	85.401	84.901	80.901	80.401	81.101	80.901	83.401	84.101	83.401	83.401	81.101	81.101	81.601	81.601	82.101	81.901	83.901	84.401	83.901	84.601	83.601	83.401	83.101	83.401	84.601	84.901	84.901	85.601	85.101	85.401	85.101	85.101	85.101	85.401	85.901
>20_108_CDI_CSSTBV_103_2	66.401	70.401	69.501	68.701	83.601	84.101	84.401	84.101	84.101	84.401	84.101	82.901	84.101	83.401	84.101	83.101	80.101	80.101	80.401	80.601	83.401	83.101	81.601	81.101	80.901	80.901	81.401	81.401	80.601	81.101	83.401	83.901	83.901	83.101	82.601	83.401	82.601	83.401	84.901	84.601	83.101	83.401	83.901	84.101	83.901	83.901	83.601	83.401	84.401
>20_108_CDI_CSSTBV_103_3	66.001	66.701	65.401	70.201	83.101	83.601	84.401	84.601	84.101	84.401	84.101	82.901	84.101	83.401	83.601	84.101	80.601	80.601	80.401	80.101	83.401	83.101	82.101	82.101	80.901	80.901	81.401	81.401	81.901	81.601	83.901	84.401	83.901	84.101	82.601	82.901	83.101	83.401	84.901	84.601	84.601	84.401	84.401	84.601	84.901	84.901	85.101	84.401	84.401
>20_108_CDI_CSSTBV_104_1	65.501	69.801	67.501	69.501	83.101	83.601	84.401	84.601	84.101	84.401	84.101	82.901	83.601	83.401	83.601	84.101	80.901	80.401	81.101	80.901	83.601	83.901	82.601	82.601	80.901	80.901	81.401	81.401	82.401	82.101	83.101	83.101	82.601	83.401	81.901	82.101	82.401	82.101	83.601	83.901	83.401	83.601	83.101	83.401	83.601	83.601	84.401	84.101	83.601
>20_108_CDI_CSSTBV_94_2	67.001	68.901	67.201	66.101	83.101	83.601	83.901	84.101	84.101	84.401	84.101	83.401	84.101	83.401	84.101	83.601	79.701	80.101	80.401	80.601	83.401	82.601	81.401	81.401	80.601	80.601	81.101	81.101	80.601	80.901	82.901	83.401	83.401	83.101	81.101	81.901	81.601	82.401	83.901	83.601	83.101	83.401	83.401	83.601	83.901	83.901	84.401	84.101	84.601
>20_108_CDI_CSSTBV_76_2	67.301	70.901	70.401	72.001	82.401	82.901	83.601	83.901	83.401	83.601	83.401	82.601	83.901	83.101	83.401	83.901	79.401	79.401	79.701	79.401	82.901	82.601	81.101	81.101	79.901	79.901	80.401	80.401	80.901	80.601	82.601	83.101	82.601	82.901	82.101	82.401	82.601	82.901	84.401	84.101	83.401	83.101	83.101	83.401	83.601	83.601	84.601	83.901	83.901
>20_108_CDI_CSSTBV_76_1	66.301	70.601	70.001	71.001	82.401	83.401	83.601	83.901	83.401	83.601	83.901	83.101	83.901	83.601	83.401	83.901	79.901	79.401	79.701	79.401	82.601	82.901	81.101	81.101	80.401	80.401	80.401	80.401	80.901	80.601	82.601	83.101	82.601	82.901	81.601	81.901	82.101	82.401	83.401	83.101	83.901	83.101	83.101	83.401	83.601	83.601	84.601	83.901	83.901
>20_108_CDI_CSSTBV_77_3	68.301	70.601	71.501	71.201	83.401	83.901	84.601	84.401	84.401	84.601	84.401	83.101	84.401	83.601	83.901	83.901	79.901	80.401	80.601	80.401	83.601	83.401	82.101	82.101	80.901	80.901	81.401	81.401	81.401	81.101	83.101	84.101	83.601	83.901	82.101	82.401	82.601	83.401	84.401	84.101	83.901	84.101	84.101	84.401	84.601	84.601	84.601	83.901	84.401
>20_108_CDI_CSSTBV_71_7	64.801	70.901	70.001	70.501	82.601	82.601	83.401	83.601	83.101	83.401	83.101	82.401	83.601	82.901	83.601	84.101	79.701	79.701	79.901	79.701	82.901	82.601	81.401	81.901	80.101	80.101	80.601	80.601	81.101	80.901	82.901	83.401	82.901	83.601	81.901	81.601	81.901	82.101	83.601	83.401	84.101	82.901	82.901	83.101	83.401	83.401	84.401	84.101	84.101
>20_108_CDI_CSSTBV_75_3	65.801	70.301	66.301	69.601	82.101	82.601	83.401	83.101	83.101	83.401	83.101	82.401	83.601	83.401	83.101	83.101	78.701	79.201	79.401	79.201	82.401	82.101	80.901	80.901	79.701	79.701	80.101	80.101	80.101	79.901	81.401	82.401	81.901	82.101	80.401	80.601	80.901	81.601	82.601	82.401	82.601	82.901	82.901	83.101	83.401	83.401	83.901	83.101	83.601
>20_108_CDI_CSSTBV_73_2	66.001	70.901	65.901	71.001	83.101	83.601	83.901	84.601	84.101	84.401	84.101	83.401	84.101	83.901	84.101	84.101	79.701	79.701	79.901	80.101	83.401	82.601	81.401	81.401	80.601	80.601	81.101	81.101	81.101	81.401	82.901	82.901	82.901	82.601	81.401	82.101	81.901	82.101	83.101	82.901	83.601	83.401	83.401	83.601	83.901	83.901	84.901	84.601	84.601
>20_108_CDI_CSSTBV_73_3	66.501	70.101	69.501	70.201	82.901	83.401	84.101	83.901	83.901	84.101	83.901	83.101	84.401	84.101	83.901	83.901	78.901	79.401	79.701	79.401	82.601	82.401	81.101	81.101	79.901	79.901	80.401	80.401	80.401	80.101	81.601	82.601	82.101	82.401	81.101	81.401	81.601	82.401	83.401	83.101	82.901	83.101	83.101	83.401	83.601	83.601	84.101	83.401	83.901
>20_108_CDI_CSSTBV_80_3	66.001	69.901	65.201	69.701	83.901	83.901	84.101	84.401	84.401	84.601	84.401	83.601	83.901	83.601	84.901	84.401	79.401	79.401	80.101	80.401	83.101	82.901	81.601	82.101	80.401	80.401	80.901	80.901	80.901	81.101	83.601	83.601	83.601	84.401	81.601	81.901	81.601	81.901	82.901	83.101	83.401	83.601	83.101	83.401	83.601	83.601	84.101	84.901	84.901
>20_108_CDI_CSSTBV_81_1	66.701	70.601	72.801	71.601	82.901	83.401	83.601	84.401	83.901	84.101	83.901	83.601	84.401	83.601	84.401	84.401	79.901	79.901	80.101	80.401	83.601	82.901	81.601	81.601	80.901	80.901	81.401	81.401	81.401	81.601	83.101	83.101	83.101	82.901	81.601	82.401	82.101	82.401	83.401	83.101	83.901	83.601	83.601	83.901	84.101	84.101	84.901	84.601	84.601
>20_108_CDI_CSSTBV_18_1	66.001	70.201	73.101	70.501	83.601	84.101	84.401	84.601	84.601	84.901	84.601	84.401	85.101	84.401	85.101	84.601	79.901	80.401	80.601	80.901	84.101	83.401	82.101	82.101	81.401	81.401	81.901	81.901	81.401	81.601	83.101	83.601	83.601	83.401	81.901	82.601	82.401	83.101	83.901	83.601	84.101	84.401	84.401	84.601	84.901	84.901	85.101	84.901	85.401
>20_108_CDI_CSSTBV_18_2	65.801	70.501	66.801	70.501	83.401	83.901	84.601	84.901	84.401	84.601	84.401	84.101	84.901	84.601	84.901	85.401	80.601	80.101	80.901	80.601	83.401	83.601	82.401	82.401	80.601	80.601	81.101	81.101	82.101	81.901	83.401	83.401	82.901	83.601	82.601	82.901	83.101	82.901	83.601	83.901	84.401	84.601	84.101	84.401	84.601	84.601	85.401	85.101	84.601
>20_108_CDI_CSSTBV_83_2	66.501	67.001	66.301	70.701	82.901	83.901	83.601	83.901	83.401	83.601	83.901	83.101	83.901	83.601	83.401	83.901	80.401	79.901	80.101	79.901	82.601	82.901	81.601	81.601	80.901	80.901	80.901	80.901	81.401	81.101	82.601	83.101	82.601	82.901	81.901	82.101	82.401	82.601	83.101	82.901	84.401	83.601	83.601	83.901	84.101	84.101	84.101	83.401	83.401
>20_108_CDI_CSSTBV_82_2	66.501	69.701	70.801	70.201	83.601	84.101	84.401	84.101	84.101	84.401	84.101	83.401	84.601	83.901	84.101	84.101	80.101	80.601	80.901	80.601	83.401	83.101	82.401	82.401	81.101	81.101	81.601	81.601	81.601	81.401	82.901	83.901	83.401	83.601	82.101	82.401	82.601	83.401	83.601	83.401	84.101	84.401	84.401	84.601	84.901	84.901	84.401	83.601	84.101
>20_108_CDI_CSSTBV_83_1	67.001	68.501	66.501	70.001	83.901	84.401	84.601	84.401	84.401	84.601	84.401	83.601	84.901	84.101	84.401	84.401	80.401	80.901	81.101	80.901	83.601	83.401	82.601	82.601	81.401	81.401	81.901	81.901	81.901	81.601	83.101	84.101	83.601	83.901	82.401	82.601	82.901	83.601	83.601	83.401	84.401	84.601	84.601	84.901	85.101	85.101	84.601	83.901	84.401
>20_108_CDI_CSSTBV_23_2	67.001	68.501	65.701	70.001	83.601	83.601	83.901	83.601	83.601	83.901	83.601	82.901	83.601	83.401	84.101	84.101	79.701	79.701	80.901	80.601	82.401	82.601	81.901	82.401	80.101	80.101	80.601	80.601	81.101	80.901	82.401	82.901	82.401	83.601	82.601	82.401	82.601	82.901	83.101	83.401	83.601	83.901	83.401	83.601	83.901	83.901	83.401	83.601	83.601
>20_108_CDI_CSSTBV_84_2	66.501	69.401	70.001	69.501	83.101	83.601	82.901	83.601	83.101	83.401	83.601	82.901	82.601	82.901	83.601	83.601	80.101	79.201	79.901	80.101	82.401	82.601	80.901	81.401	80.101	80.101	80.101	80.101	80.601	80.901	82.401	81.901	81.901	82.601	81.601	81.901	81.601	81.401	81.601	81.901	83.601	82.901	82.401	82.601	82.901	82.901	82.901	83.601	83.101
>20_108_CDI_CSSTBV_23_1	65.801	69.201	69.801	69.201	83.401	83.401	83.601	83.401	82.901	83.101	82.901	82.101	83.401	83.101	83.901	83.901	80.401	79.401	80.601	80.401	82.101	82.901	81.601	81.601	79.401	79.401	79.901	79.901	80.901	80.601	82.601	82.601	82.101	82.901	82.401	82.101	81.901	81.601	81.901	82.101	83.401	83.101	83.101	83.401	83.101	83.101	83.101	83.401	83.401
>20_108_CDI_CSSTBV_84_1	66.301	69.901	70.501	70.001	83.601	83.601	83.901	84.101	83.601	83.901	83.601	82.901	83.601	83.401	84.101	84.601	80.601	80.101	80.901	80.601	82.901	83.101	81.901	82.401	80.101	80.101	80.601	80.601	81.601	81.401	82.901	82.901	82.401	83.601	82.601	82.401	82.601	82.401	82.601	82.901	84.101	83.901	83.401	83.601	83.901	83.901	83.901	84.101	83.601
>KX592574_CSSTBV	57.101	60.101	60.301	60.501	84.101	83.401	83.601	83.401	83.401	83.601	83.401	82.601	84.801	83.101	85.101	84.101	79.401	80.301	79.401	79.701	82.901	82.101	81.401	82.101	81.001	81.001	81.501	81.501	80.101	80.401	81.901	83.301	83.301	82.901	81.601	81.101	80.401	82.001	82.501	81.401	83.601	82.901	84.301	84.501	84.301	84.301	84.301	84.401	85.101
>20_108_CDI_CSSTBV_117_2	67.001	67.901	68.901	67.201	86.401	85.901	87.101	86.401	86.401	86.601	86.401	85.601	86.801	86.601	86.801	86.801	82.601	82.101	83.601	83.401	83.901	84.401	84.901	84.901	83.101	83.101	83.601	83.601	84.101	83.901	83.401	83.901	83.401	84.101	84.601	84.901	84.601	84.901	84.601	84.901	86.801	87.601	87.101	87.301	87.101	87.101	87.601	87.801	88.301
>20_108_CDI_CSSTBV_183_4	66.501	67.901	69.201	67.201	85.901	85.901	87.101	86.401	86.401	86.601	86.401	85.601	87.301	86.601	86.401	86.401	82.601	82.601	83.601	83.401	84.401	84.401	84.901	84.401	83.601	83.601	84.101	84.101	84.101	83.901	83.401	84.401	83.901	83.601	84.101	84.901	84.601	85.401	85.101	84.901	86.801	87.601	87.601	87.801	87.601	87.601	88.101	87.301	88.301
>20_108_CDI_CSSTBV_116_3	66.301	67.701	68.701	66.901	86.101	86.101	86.801	86.101	86.101	86.401	86.601	85.901	87.101	86.801	86.601	86.601	82.901	82.401	83.401	83.101	84.101	84.601	84.601	84.601	83.901	83.901	83.901	83.901	83.901	83.601	83.101	84.101	83.601	83.901	84.401	84.601	84.401	85.101	84.901	84.601	87.601	87.301	87.301	87.601	87.301	87.301	87.801	87.601	88.601
>20_108_CDI_CSSTBV_116_2	66.501	68.401	69.201	67.401	85.901	86.401	87.101	86.801	86.801	87.101	87.301	86.601	86.801	87.101	86.401	86.801	83.101	82.601	83.601	83.401	84.401	84.901	84.901	84.901	84.101	84.101	84.101	84.101	84.601	84.401	83.401	83.901	83.401	84.101	84.101	84.901	85.101	85.401	85.101	85.401	87.301	88.101	87.101	87.301	87.601	87.601	88.101	87.801	87.801
>20_108_CDI_CSSTBV_117_1	66.701	68.201	68.901	67.201	86.101	86.601	87.301	86.601	86.601	86.801	87.101	86.401	87.101	87.301	86.601	86.601	83.401	82.401	83.901	83.601	84.101	85.101	85.101	84.601	83.901	83.901	83.901	83.901	84.401	84.101	83.601	84.101	83.601	83.901	84.401	85.101	84.901	85.101	84.901	85.101	87.101	87.801	87.301	87.601	87.301	87.301	87.801	87.601	88.101
>20_108_CDI_CSSTBV_109_1	64.301	67.401	69.201	69.301	85.401	85.901	86.601	86.401	85.901	86.101	86.401	85.601	86.801	86.601	85.901	86.401	82.601	81.601	83.601	83.401	83.601	85.101	84.401	83.901	83.101	83.101	83.101	83.101	83.601	83.401	85.101	85.601	85.101	84.901	85.401	86.101	85.901	86.101	85.401	85.101	87.301	86.601	87.101	87.301	87.101	87.101	89.101	88.301	88.801
>20_108_CDI_CSSTBV_109_2	64.301	67.401	69.201	69.301	85.401	85.901	86.601	86.401	85.901	86.101	86.401	85.601	86.801	86.601	85.901	86.401	82.601	81.601	83.601	83.401	83.601	85.101	84.401	83.901	83.101	83.101	83.101	83.101	83.601	83.401	85.101	85.601	85.101	84.901	85.401	86.101	85.901	86.101	85.401	85.101	87.301	86.601	87.101	87.301	87.101	87.101	89.101	88.301	88.801
>20_108_CDI_CSSTBV_110_1	64.801	67.401	69.201	69.301	85.901	85.901	87.101	86.401	86.401	86.601	86.401	85.601	87.301	86.601	86.401	86.401	82.101	82.101	84.101	83.901	84.101	85.101	84.901	84.401	83.101	83.101	83.601	83.601	83.601	83.401	85.101	86.101	85.601	85.401	85.401	86.101	85.901	86.601	85.901	85.601	86.801	87.101	87.601	87.801	87.601	87.601	89.101	88.301	89.301
>20_108_CDI_CSSTBV_110_2	65.301	67.801	68.901	68.001	85.601	86.101	86.801	86.601	86.601	86.801	87.101	86.601	87.101	86.801	86.101	86.601	82.601	82.601	84.101	83.901	84.601	85.601	84.901	84.901	84.101	84.101	84.101	84.101	84.101	83.901	84.601	85.601	85.101	85.401	85.401	86.101	86.401	87.101	86.801	86.601	87.101	86.801	86.801	87.101	87.301	87.301	89.301	88.601	89.101
>20_108_CDI_CSSTBV_111_1	65.801	68.301	69.401	68.501	86.401	86.401	87.601	87.301	87.301	87.601	87.301	86.601	87.801	87.101	86.801	87.301	82.601	83.101	84.601	84.401	85.101	85.601	85.401	85.401	84.101	84.101	84.601	84.601	84.601	84.401	85.101	86.101	85.601	85.901	85.601	86.401	86.601	87.301	87.101	86.801	87.301	87.601	87.601	87.801	88.101	88.101	90.101	89.301	89.801
>20_108_CDI_CSSTBV_111_2	66.501	66.501	69.201	64.501	87.101	86.601	87.301	87.101	87.101	87.301	87.101	86.401	87.601	86.801	87.601	87.101	82.401	82.401	84.401	84.601	84.901	85.401	85.101	85.101	83.901	83.901	84.401	84.401	83.901	84.101	84.901	85.401	85.401	85.101	85.401	86.101	85.401	86.101	85.901	85.601	87.101	86.801	87.301	87.601	87.301	87.301	88.801	89.101	90.101
>20_108_CDI_CSSTBV_35_6	64.501	67.601	70.501	69.501	79.901	79.901	80.601	80.301	80.301	80.601	80.801	80.601	80.801	81.101	80.801	81.301	76.601	76.101	77.101	76.901	77.401	78.601	79.401	79.901	78.101	78.101	78.101	78.101	78.601	78.401	78.101	78.601	78.101	79.401	77.601	77.901	78.101	78.401	79.101	79.401	79.601	79.401	78.901	79.101	79.401	79.401	81.801	82.101	82.101
>20_108_CDI_CSSTBV_49_2	67.701	64.101	68.201	66.201	84.101	84.101	85.301	85.101	85.101	85.301	85.101	84.301	85.601	84.801	84.601	85.101	80.101	80.601	81.301	81.101	82.301	82.301	82.601	82.601	81.801	81.801	82.301	82.301	82.301	82.101	82.301	83.301	82.801	83.101	81.801	82.601	82.801	83.601	84.301	84.101	84.301	84.601	84.601	84.801	85.101	85.101	86.801	86.101	86.601
>21_109_GH_CSSTBV_23_1	64.001	71.101	71.201	67.001	86.601	86.101	87.301	87.601	87.101	87.301	87.101	86.801	88.101	87.301	87.601	88.601	83.401	83.401	84.101	83.901	85.401	85.901	85.601	86.101	84.401	84.401	84.901	84.901	85.401	85.101	85.601	86.101	85.601	86.401	85.901	86.101	86.401	86.601	86.401	86.101	87.601	86.801	86.801	87.101	87.301	87.301	89.801	89.601	89.601
>21_109_GH_CSSTBV_24_2	64.501	69.801	72.501	67.001	85.101	85.101	86.401	86.601	86.101	86.401	86.101	85.901	87.101	86.401	86.101	87.101	82.901	82.901	83.601	83.401	84.901	85.401	85.101	85.101	83.901	83.901	84.401	84.401	84.901	84.601	85.101	85.601	85.101	85.401	84.901	85.601	85.901	86.101	86.801	86.601	86.101	85.901	85.901	86.101	86.401	86.401	88.801	88.101	88.101
>21_109_GH_CSSTBV_24_1	65.301	70.101	72.501	67.001	85.901	86.401	86.601	86.801	86.801	87.101	87.301	87.101	86.801	87.101	86.801	86.801	83.101	82.601	83.901	84.101	85.101	86.101	85.401	85.401	84.601	84.601	84.601	84.601	84.601	84.901	85.401	85.401	85.401	85.601	84.601	85.901	85.601	85.901	86.601	86.801	85.901	86.101	85.601	85.901	86.101	86.101	88.101	88.301	88.301
>21_109_GH_CSSTBV_22_1	63.801	69.601	70.701	66.001	86.401	86.401	86.601	86.801	86.801	87.101	87.301	87.101	87.301	87.101	87.301	87.301	83.101	83.101	83.901	84.101	85.601	86.101	85.401	85.901	85.101	85.101	85.101	85.101	84.601	84.901	84.901	85.401	85.401	85.601	84.101	84.901	84.601	85.401	86.101	85.901	87.301	86.601	86.601	86.801	87.101	87.101	88.301	88.601	89.101
>21_109_GH_CSSTBV_22_2	64.001	69.801	70.701	66.001	86.101	86.601	86.801	87.101	87.101	87.301	87.601	87.301	87.101	87.301	87.101	87.101	83.401	82.901	84.101	84.401	85.401	86.401	85.601	85.601	84.901	84.901	84.901	84.901	84.901	85.101	85.101	85.101	85.101	85.401	83.901	85.101	84.901	85.101	85.901	86.101	86.601	86.801	86.401	86.601	86.801	86.801	88.101	88.301	88.301
>21_109_GH_CSSTBV_23_2	64.501	70.801	67.301	66.501	86.801	86.801	87.101	87.301	87.301	87.601	87.801	87.601	87.301	87.601	87.801	87.801	83.601	83.101	84.401	84.601	85.601	86.601	85.901	86.401	85.101	85.101	85.101	85.101	85.101	85.401	85.401	85.401	85.401	86.101	85.101	85.901	85.601	85.901	86.101	86.401	86.801	86.601	86.101	86.401	86.601	86.601	88.601	89.301	89.301
>21_51_GH_CSSTBV_128_1	66.301	67.801	68.701	65.801	86.801	86.401	87.601	87.301	87.301	87.601	87.301	86.601	87.301	87.101	87.301	87.801	84.101	84.101	84.601	84.401	84.901	85.901	85.601	86.101	84.401	84.401	84.901	84.901	85.401	85.101	85.401	85.901	85.401	86.601	85.101	85.401	85.601	85.901	87.101	87.301	87.101	87.301	86.801	87.101	87.301	87.301	88.801	89.101	89.101
>21_51_GH_CSSTBV_128_2	65.501	68.801	68.701	65.501	85.901	85.901	87.101	86.801	86.401	86.601	86.401	85.601	87.301	86.601	86.401	86.801	84.101	83.601	84.101	83.901	84.401	85.401	85.101	84.601	83.901	83.901	84.401	84.401	84.901	84.601	85.401	85.901	85.401	85.101	84.601	85.401	85.101	85.401	86.601	86.401	86.601	86.401	86.801	87.101	86.801	86.801	88.801	88.101	88.601
>21_51_GH_CSSTBV_69_1	62.101	65.901	63.501	65.301	63.001	62.501	62.801	62.801	63.301	63.301	63.001	63.001	61.201	61.201	61.701	61.001	61.001	61.001	61.301	61.501	61.801	63.001	62.501	62.501	65.501	65.501	65.601	65.601	64.701	65.001	61.601	61.301	61.601	60.801	60.801	61.301	61.301	61.801	64.001	64.001	60.801	61.801	61.501	61.301	60.801	60.801	60.801	60.601	58.501
>21_51_GH_CSSTBV_74_2	67.001	69.001	68.501	66.301	85.601	85.601	86.801	86.101	86.101	86.401	86.101	85.401	86.601	86.401	86.101	86.101	82.601	82.101	84.101	83.901	83.901	85.401	85.601	85.101	83.401	83.401	83.901	83.901	84.401	84.101	85.601	86.101	85.601	85.901	85.101	85.901	85.601	85.901	86.401	86.601	84.901	85.601	85.601	85.901	85.601	85.601	86.801	86.601	87.101
>21_51_GH_CSSTBV_62_1	67.501	69.801	69.301	67.001	85.901	85.901	86.601	86.401	86.401	86.601	86.401	85.601	86.401	86.101	86.401	85.901	82.401	81.901	83.901	84.101	84.101	85.101	85.401	84.901	83.601	83.601	84.101	84.101	84.101	84.401	85.901	85.901	85.901	85.601	84.901	86.101	85.401	85.601	86.101	86.401	85.101	85.901	85.901	86.101	85.901	85.901	86.601	86.801	87.301
>21_51_GH_CSSTBV_68_1	67.001	69.501	69.301	66.701	85.401	85.401	86.601	85.901	85.901	86.101	85.901	85.101	86.401	86.101	85.901	85.901	82.401	81.901	83.901	83.601	83.601	85.101	85.401	84.901	83.101	83.101	83.601	83.601	84.101	83.901	85.401	85.901	85.401	85.601	84.901	85.601	85.401	85.601	86.101	86.401	85.101	85.901	85.901	86.101	85.901	85.901	86.601	86.401	86.801
>21_51_GH_CSSTBV_54_2	67.301	69.201	69.001	67.001	85.101	85.101	86.401	85.601	85.601	85.901	85.601	85.401	86.601	85.901	85.601	85.601	82.101	82.101	84.101	83.901	83.901	84.901	85.101	84.601	83.401	83.401	83.901	83.901	83.901	83.601	85.401	86.401	85.901	85.601	84.601	85.401	85.101	85.901	87.101	86.801	85.401	85.601	86.101	86.401	86.101	86.101	86.601	85.901	86.801
>21_51_GH_CSSTBV_67_1	66.501	68.301	68.001	67.001	85.401	85.401	86.601	85.901	85.901	86.101	85.901	85.101	86.801	86.101	85.901	85.901	82.401	82.401	83.901	83.601	84.101	85.101	85.401	84.901	83.601	83.601	84.101	84.101	84.101	83.901	84.901	85.901	85.401	85.101	84.401	85.101	84.901	85.601	86.601	86.401	85.101	85.401	85.901	86.101	85.901	85.901	87.101	86.401	87.301
>21_51_GH_CSSTBV_74_1	66.801	69.001	68.801	66.501	85.101	85.101	86.401	85.601	85.601	85.901	85.601	84.901	86.601	85.901	85.601	85.601	82.101	82.101	83.601	83.401	83.901	84.901	85.101	84.601	83.401	83.401	83.901	83.901	83.901	83.601	85.101	86.101	85.601	85.401	84.601	85.401	85.101	85.901	86.401	86.101	85.401	85.601	86.101	86.401	86.101	86.101	86.801	86.101	87.101
>21_51_GH_CSSTBV_64_1	66.801	69.501	69.001	66.701	85.601	85.101	86.401	86.101	85.601	85.901	85.601	84.901	86.101	85.901	86.101	86.601	82.601	81.601	83.601	83.401	83.401	84.901	85.101	85.101	82.901	82.901	83.401	83.401	84.401	84.101	85.601	85.601	85.101	85.901	85.601	85.901	85.601	85.401	85.901	86.101	85.901	85.601	85.601	85.901	85.601	85.601	86.801	87.101	87.101
>21_51_GH_CSSTBV_64_2	66.501	69.801	69.501	67.201	84.901	84.901	86.101	86.401	85.901	86.101	85.901	85.101	86.401	85.601	85.401	86.401	82.401	82.401	83.401	83.101	84.101	84.601	84.901	84.901	83.601	83.601	84.101	84.101	84.601	84.401	85.401	85.901	85.401	85.601	84.901	85.601	85.901	86.101	86.601	86.401	86.101	85.901	85.901	86.101	86.401	86.401	87.601	86.801	86.801
>21_51_GH_CSSTBV_69_6	66.701	69.501	69.001	66.301	85.901	85.901	87.101	86.401	86.401	86.601	86.401	85.601	86.801	86.601	86.401	86.401	82.901	82.401	84.401	84.101	84.101	85.601	85.901	85.401	83.601	83.601	84.101	84.101	84.601	84.401	85.901	86.401	85.901	86.101	84.901	85.601	85.401	85.601	86.601	86.801	85.601	86.401	86.401	86.601	86.401	86.401	86.801	86.601	87.101
>20_108_CDI_CSSTBV_24_2	68.301	67.801	68.401	65.301	87.601	87.101	88.301	88.101	87.601	87.801	87.601	86.401	87.601	87.301	87.601	88.101	84.101	83.101	85.101	84.901	84.901	86.401	86.101	86.101	83.901	83.901	84.401	84.401	85.401	85.101	86.601	86.601	86.101	86.801	86.401	86.601	86.401	86.101	86.801	87.101	87.601	87.301	87.301	87.601	87.301	87.301	88.601	88.801	88.801
>20_108_CDI_CSSTBV_24_3	66.501	66.801	68.201	65.301	86.801	86.401	87.601	86.801	86.801	87.101	86.801	86.101	87.801	87.101	87.301	87.301	83.101	83.601	84.601	84.401	84.901	85.901	85.601	85.601	83.901	83.901	84.401	84.401	84.401	84.101	85.901	86.801	86.401	86.601	85.601	85.901	85.601	86.401	87.101	86.801	87.101	86.801	87.301	87.601	87.301	87.301	88.301	88.101	89.101
>21_51_GH_CSSTBV_171_1	67.201	69.301	69.901	67.501	87.801	87.301	88.101	87.801	87.801	88.101	87.801	87.101	87.801	87.601	88.301	87.801	83.101	82.601	84.601	84.901	84.901	85.901	85.601	85.601	83.901	83.901	84.401	84.401	84.401	84.601	86.801	86.801	86.801	87.101	86.101	86.801	86.101	86.401	86.601	86.801	87.101	87.301	87.301	87.601	87.301	87.301	88.301	89.101	89.601
>21_51_GH_CSSTBV_171_3	67.001	69.601	70.201	67.701	87.101	87.101	88.301	88.101	88.101	88.301	88.101	87.301	88.101	87.801	87.601	88.101	83.401	83.401	84.901	84.601	85.101	86.101	85.901	85.901	84.101	84.101	84.601	84.601	85.101	84.901	86.601	87.101	86.601	87.301	85.901	86.601	86.801	87.101	87.301	87.601	87.301	88.101	87.601	87.801	88.101	88.101	89.101	88.801	88.801
>20_108_CDI_CSSTBV_22_2	66.501	69.201	70.101	67.201	86.801	86.801	87.101	87.301	87.301	87.601	87.801	87.101	86.801	87.101	87.301	87.301	83.101	82.601	84.101	84.401	84.901	85.901	85.101	85.601	84.401	84.401	84.401	84.401	84.401	84.601	85.901	85.901	85.901	86.601	85.101	85.901	85.601	85.901	86.601	86.801	87.101	86.801	86.401	86.601	86.801	86.801	87.801	88.601	88.601
>20_108_CDI_CSSTBV_22_1	67.201	67.801	68.901	66.701	87.301	86.801	87.601	87.801	87.801	88.101	87.801	87.101	87.301	87.101	87.801	87.801	83.101	83.101	84.601	84.901	85.401	85.901	85.601	86.101	84.401	84.401	84.901	84.901	84.901	85.101	86.401	86.401	86.401	87.101	85.601	86.401	86.101	86.401	87.101	87.301	87.101	87.301	86.801	87.101	87.301	87.301	88.301	89.101	89.101
>21_109_GH_CSSTBV_51_1	67.501	68.801	69.201	65.801	86.801	86.801	87.601	87.301	87.301	87.601	87.801	87.101	87.301	87.601	87.301	87.801	83.601	83.101	85.101	84.901	85.401	86.801	86.101	86.601	84.901	84.901	84.901	84.901	85.401	85.101	85.901	86.401	85.901	87.101	85.401	85.601	85.901	86.101	86.401	86.601	88.101	87.801	87.301	87.601	87.801	87.801	87.801	88.101	88.101
>21_109_GH_CSSTBV_51_2	68.001	69.301	69.701	66.501	86.801	86.401	87.101	86.801	86.801	87.101	86.801	86.101	87.301	86.601	87.301	86.801	82.601	82.601	84.601	84.901	85.401	85.901	85.601	85.601	84.401	84.401	84.901	84.901	84.401	84.601	85.901	86.401	86.401	86.101	84.901	85.601	84.901	85.601	85.901	85.601	87.101	86.801	87.301	87.601	87.301	87.301	87.301	87.601	88.601
>21_109_GH_CSSTBV_53_2	67.501	67.801	69.201	66.001	86.601	86.101	87.301	87.101	87.101	87.301	87.101	86.401	87.601	86.801	87.101	87.601	82.901	83.401	84.401	84.101	85.101	85.601	85.401	85.901	84.101	84.101	84.601	84.601	84.601	84.401	85.101	86.101	85.601	86.401	84.901	85.101	85.401	86.101	86.801	86.601	87.301	87.101	87.101	87.301	87.601	87.601	88.601	88.301	88.801
>21_109_GH_CSSTBV_55_1	67.501	67.801	69.201	66.001	87.101	87.101	88.301	88.101	88.101	88.301	88.101	87.301	88.601	87.801	87.601	88.101	82.401	82.901	84.401	84.101	85.601	86.101	85.901	85.901	84.601	84.601	85.101	85.101	85.101	84.901	85.101	86.101	85.601	85.901	85.401	86.101	86.401	87.101	87.301	87.101	87.801	88.101	88.101	88.301	88.601	88.601	88.601	87.801	88.301
>21_109_GH_CSSTBV_55_2	67.501	67.501	68.901	66.001	87.801	87.301	88.601	87.801	87.801	88.101	87.801	87.101	88.301	88.101	88.301	88.301	83.101	82.601	85.101	84.901	85.401	86.801	86.101	86.101	83.901	83.901	84.401	84.401	84.901	84.601	85.901	86.401	85.901	86.601	86.101	86.401	86.101	86.401	87.101	87.301	87.601	87.801	87.801	88.101	87.801	87.801	88.301	88.601	89.101
>21_109_GH_CSSTBV_53_1	66.501	68.301	68.901	65.801	86.101	86.101	86.801	87.101	86.601	86.801	87.101	86.401	86.601	86.801	86.601	87.601	83.401	82.401	83.901	83.601	84.101	85.601	84.901	85.401	83.601	83.601	83.601	83.601	84.601	84.401	85.101	85.101	84.601	85.901	84.901	85.101	85.401	85.101	85.901	86.101	87.301	86.601	86.101	86.401	86.601	86.601	88.101	88.301	87.801
>21_109_GH_CSSTBV_25_1	66.301	68.301	68.901	66.301	87.301	87.301	87.601	88.301	87.801	88.101	88.301	87.601	87.301	87.601	87.801	88.301	83.601	82.601	84.601	84.901	85.401	86.401	85.901	86.401	85.101	85.101	85.101	85.101	85.601	85.901	86.401	85.901	85.901	86.601	85.601	86.401	86.101	85.901	86.801	87.101	88.101	87.301	86.801	87.101	87.301	87.301	88.301	89.101	88.601
>21_109_GH_CSSTBV_25_2	66.301	67.801	68.701	66.001	87.301	86.801	88.101	87.801	87.301	87.601	87.301	86.601	88.301	87.601	87.801	88.301	83.601	83.101	85.101	84.901	85.401	86.401	86.401	86.401	84.601	84.601	85.101	85.101	85.601	85.401	86.401	86.801	86.401	86.601	86.101	86.401	86.101	86.401	87.301	87.101	88.101	87.301	87.801	88.101	87.801	87.801	88.801	88.601	89.101
>19_147_CDI_CSSTBV_86_2	66.001	68.701	69.201	66.901	86.601	86.101	87.301	87.101	86.601	86.801	86.601	86.401	87.601	86.801	87.101	87.601	83.601	83.101	84.401	84.101	85.401	85.901	85.101	85.101	83.401	83.401	83.901	83.901	84.401	84.101	86.101	86.601	86.101	86.401	86.401	86.101	85.901	86.101	86.801	86.601	86.601	86.401	86.401	86.601	86.401	86.401	87.801	87.601	88.101
>19_147_CDI_CSSTBV_86_3	65.501	68.701	68.901	66.701	86.101	86.101	86.801	87.101	86.601	86.801	87.101	86.801	86.601	86.801	86.601	87.601	83.601	82.601	83.901	83.601	84.901	85.901	84.601	85.101	83.401	83.401	83.401	83.401	84.401	84.101	85.601	85.601	85.101	86.401	85.901	85.601	85.901	85.601	86.401	86.601	86.601	86.401	85.401	85.601	85.901	85.901	87.301	87.601	87.101
>19_147_CDI_CSSTBV_56_2	66.301	68.501	68.901	67.301	87.101	87.601	88.301	88.101	87.601	87.801	88.101	87.301	88.101	88.301	87.601	88.101	84.901	83.401	84.101	83.901	84.601	86.101	84.901	84.401	83.101	83.101	83.101	83.101	84.101	83.901	85.901	85.901	85.401	85.601	86.401	86.601	86.401	86.101	86.401	86.601	86.801	86.601	86.601	86.801	86.601	86.601	87.801	87.601	87.601
>19_147_CDI_CSSTBV_56_1	67.201	68.301	68.701	67.101	87.601	87.101	88.301	88.101	88.101	88.301	88.101	87.301	88.101	87.801	88.101	88.601	83.901	83.901	84.101	83.901	85.101	85.601	84.901	85.401	83.101	83.101	83.601	83.601	84.101	83.901	85.401	85.901	85.401	86.601	86.401	86.101	86.401	86.601	86.801	87.101	86.801	87.101	86.601	86.801	87.101	87.101	87.801	88.101	88.101
>21_51_GH_CSSTBV_174_3	66.701	67.501	67.501	65.001	86.101	86.101	86.801	86.601	86.101	86.401	86.601	85.901	86.601	86.801	86.601	87.101	83.401	81.901	83.901	83.601	84.601	86.101	85.401	85.401	83.601	83.601	83.601	83.601	84.601	84.401	86.101	86.101	85.601	86.401	85.901	86.101	85.901	85.601	85.901	86.101	87.801	87.101	87.101	87.301	87.101	87.101	88.101	88.301	88.301
>21_51_GH_CSSTBV_108_1	66.501	67.301	68.901	66.901	87.301	87.301	88.101	87.301	87.301	87.601	87.801	87.101	87.801	88.101	87.801	87.801	84.601	83.601	85.601	85.401	85.901	87.301	86.101	86.101	84.401	84.401	84.401	84.401	84.901	84.601	86.401	86.801	86.401	87.101	86.101	86.401	86.101	86.401	87.101	87.301	87.601	87.301	87.301	87.601	87.301	87.301	88.301	88.601	89.101
>21_51_GH_CSSTBV_145_2	66.701	67.601	68.401	67.101	87.101	87.101	87.801	87.601	87.101	87.301	87.601	86.801	87.601	87.801	87.601	88.101	83.901	82.401	84.401	84.101	84.601	86.101	85.901	85.901	84.101	84.101	84.101	84.101	85.101	84.901	86.101	86.101	85.601	86.401	85.901	86.101	85.901	85.601	86.401	86.601	87.801	87.101	87.101	87.301	87.101	87.101	88.601	88.801	88.801
>20_108_CDI_CSSTBV_65_1	68.001	68.401	69.401	66.001	86.801	87.301	88.101	88.301	87.801	88.101	88.301	87.601	87.801	88.101	87.301	88.301	84.101	83.101	84.601	84.401	85.401	86.401	85.601	85.601	84.401	84.401	84.401	84.401	85.401	85.101	86.101	86.101	85.601	86.401	85.401	86.101	86.401	86.101	86.801	87.101	87.101	86.801	86.401	86.601	86.801	86.801	88.301	88.101	87.601
>20_108_CDI_CSSTBV_65_2	65.801	68.201	67.901	66.001	86.601	86.601	87.301	87.601	87.101	87.301	87.601	86.801	87.601	87.301	87.101	88.101	83.401	82.901	83.901	83.601	85.101	85.601	84.901	85.401	84.101	84.101	84.101	84.101	84.601	84.401	85.401	85.901	85.401	86.101	85.101	85.401	85.601	85.901	86.601	86.401	87.301	86.101	86.101	86.401	86.601	86.601	88.101	87.801	87.801
>20_108_CDI_CSSTBV_62_2	66.701	68.901	68.701	67.401	86.601	86.101	87.301	87.601	87.101	87.301	87.101	86.401	87.601	86.801	87.101	88.101	83.401	83.401	84.401	84.101	85.601	85.601	85.401	85.901	84.101	84.101	84.601	84.601	85.101	84.901	85.901	86.401	85.901	86.601	85.601	85.901	86.101	86.401	87.101	86.801	87.301	86.601	86.601	86.801	87.101	87.101	88.601	88.301	88.301
>20_108_CDI_CSSTBV_29_2	66.301	68.301	69.201	67.401	86.601	86.101	86.801	87.601	87.101	87.301	87.101	86.401	87.101	86.401	87.101	87.601	82.901	82.901	83.901	84.101	85.601	85.101	84.901	85.401	84.101	84.101	84.601	84.601	84.601	84.901	86.101	86.101	86.101	86.401	85.401	86.101	85.901	86.101	86.801	86.601	87.301	86.601	86.601	86.801	87.101	87.101	88.601	88.801	88.801
>21_51_GH_CSSTBV_161_1	68.701	66.801	68.401	67.301	86.801	86.401	87.601	87.301	87.301	87.601	87.301	86.601	87.301	87.101	87.301	87.801	83.601	83.601	84.601	84.401	85.901	86.401	85.601	86.101	83.901	83.901	84.401	84.401	84.901	84.601	85.601	86.101	85.601	86.801	85.901	86.101	86.401	86.601	87.101	87.301	87.301	87.601	87.101	87.301	87.601	87.601	88.101	88.301	88.301
>21_51_GH_CSSTBV_161_2	68.501	66.501	68.401	67.301	86.601	86.601	86.801	87.101	87.101	87.301	87.601	86.801	87.101	86.801	87.101	87.101	83.401	83.401	83.901	84.101	86.101	86.101	84.901	85.401	84.601	84.601	84.601	84.601	84.101	84.401	85.401	85.901	85.901	86.101	85.101	85.901	85.601	86.401	86.801	86.601	87.601	86.801	86.801	87.101	87.301	87.301	87.801	88.101	88.601
>20_108_CDI_CSSTBV_156_2	68.501	69.201	68.701	67.101	87.301	87.301	87.601	87.801	87.801	88.101	88.301	87.601	87.301	87.601	87.801	87.801	83.601	83.101	84.601	84.901	85.901	86.401	85.601	86.101	84.901	84.901	84.901	84.901	84.901	85.101	86.101	86.101	86.101	86.801	85.601	86.401	86.101	86.401	86.801	87.101	87.601	87.301	86.801	87.101	87.301	87.301	87.801	88.601	88.601
>20_108_CDI_CSSTBV_108_1B	63.401	65.801	66.901	66.201	63.601	64.101	63.601	64.201	63.601	63.601	62.401	61.401	65.101	64.401	64.601	64.901	61.801	60.801	62.601	62.801	62.801	63.301	63.501	63.601	63.501	63.501	63.701	63.701	65.301	64.201	63.601	61.101	61.301	63.601	64.401	63.501	63.801	63.001	63.901	63.201	61.501	62.701	60.101	60.801	61.801	61.801	63.901	64.701	61.401
>20_108_CDI_CSSTBV_108_2B	63.001	66.301	66.601	66.001	64.301	64.301	65.101	65.601	64.101	64.101	64.101	61.601	64.601	64.801	64.401	65.101	61.501	61.401	63.101	63.301	62.801	63.801	63.301	63.001	63.101	63.101	63.301	63.301	65.101	63.901	60.801	60.001	61.101	60.301	64.701	64.001	64.301	62.801	63.701	63.401	64.201	63.901	63.501	63.701	64.701	64.701	63.901	66.301	61.901
>20_108_CDI_CSSTBV_115_1B	66.201	64.701	66.501	65.001	61.201	60.301	60.101	61.001	61.001	60.801	61.901	62.801	64.501	63.501	63.701	64.201	62.101	62.401	62.101	62.301	65.001	61.901	64.501	66.401	61.601	61.601	65.501	65.501	65.501	65.701	63.501	59.801	60.401	64.601	58.701	62.401	62.701	59.001	60.401	60.401	60.601	60.401	60.101	60.101	60.901	60.901	65.601	64.601	65.401
>20_108_CDI_CSSTBV_115_2B	64.001	65.001	66.101	65.101	61.901	63.201	61.601	62.001	63.201	62.901	62.901	66.501	65.801	64.001	66.501	66.201	61.801	61.801	63.101	63.401	65.501	62.301	65.101	65.401	64.501	64.501	64.801	64.801	65.301	65.601	63.101	62.401	62.901	62.601	63.401	62.901	63.201	62.401	63.801	63.801	61.301	60.101	61.301	61.301	61.601	61.601	64.701	62.201	64.501
>20_108_CDI_CSSTBV_184_2B	64.801	63.401	64.501	64.601	65.401	65.301	68.401	66.101	68.201	68.401	66.801	60.401	67.101	66.601	65.301	64.501	62.201	62.201	63.401	63.601	63.301	61.801	64.301	64.801	62.201	62.201	64.701	64.701	65.201	65.501	62.601	61.801	62.301	62.101	62.401	64.201	64.401	63.701	63.501	63.501	61.401	62.401	61.901	61.601	62.101	62.101	62.801	63.501	64.501
>20_108_CDI_CSSTBV_184_1B	65.601	64.801	66.901	64.701	64.601	66.101	65.401	66.701	65.501	65.801	65.801	65.601	66.101	66.801	65.501	65.701	62.201	62.201	62.901	63.101	63.301	62.301	63.601	64.101	62.101	62.101	61.301	61.301	64.601	64.801	63.201	62.701	63.201	62.401	64.801	66.601	63.701	65.401	63.001	63.001	62.001	62.501	60.701	60.901	62.201	62.201	63.801	64.001	62.801
>20_108_CDI_CSSTBV_180_1B	65.801	64.901	64.501	64.301	65.201	64.901	64.601	63.801	63.901	64.201	64.201	63.501	66.101	64.901	64.801	65.201	63.801	64.001	60.801	61.101	62.701	61.101	63.301	63.801	61.401	61.401	64.501	64.501	63.701	64.001	63.001	62.501	63.001	62.601	62.901	60.801	61.101	60.601	62.301	62.301	62.801	63.201	61.301	61.601	62.301	62.301	62.501	66.101	62.501
>20_108_CDI_CSSTBV_180_2B	65.401	65.101	64.601	63.201	64.301	64.601	63.701	64.901	63.701	63.901	64.901	63.101	64.901	64.601	63.601	65.601	63.601	63.601	61.301	61.601	63.401	61.701	64.401	64.901	61.701	61.701	61.201	61.201	61.601	61.701	62.801	62.101	62.601	62.301	62.701	62.701	62.901	62.201	64.601	64.601	63.001	63.801	61.801	61.601	62.301	62.301	63.201	65.801	63.401
>21_51_GH_CSSTBV_7_1	64.701	66.201	64.801	64.901	65.701	62.601	66.201	66.901	62.801	66.701	66.701	62.501	60.201	63.301	64.301	63.801	64.101	64.401	63.101	63.301	62.401	63.401	67.401	67.401	62.601	62.601	62.601	62.601	67.401	65.201	60.801	59.901	60.501	59.301	58.401	59.401	61.101	60.301	64.201	64.201	61.301	61.401	61.601	62.101	62.301	62.301	63.001	64.501	62.801
>21_51_GH_CSSTBV_7_2	65.401	67.101	64.101	64.801	65.501	64.001	62.101	62.601	62.401	62.101	62.601	62.501	60.201	63.601	60.401	63.201	64.801	64.301	63.601	63.601	64.101	63.501	66.801	66.801	66.501	66.501	67.601	67.601	66.801	64.001	61.301	59.201	59.701	60.501	57.101	59.601	61.801	59.101	62.901	62.901	61.901	61.901	61.701	62.201	62.701	62.701	62.001	61.501	61.001
>21_109_GH_CSSTBV_71_2	65.301	63.001	64.101	64.901	62.501	63.301	61.701	63.601	62.001	61.701	61.201	63.001	62.501	64.401	60.401	62.501	62.601	61.801	60.301	60.601	62.301	65.301	63.401	65.601	61.601	61.601	61.801	61.801	63.301	63.801	60.701	60.501	61.001	59.201	61.501	63.201	63.501	62.701	65.301	63.101	61.701	63.701	63.401	63.101	64.101	64.101	61.501	61.501	59.701
>21_109_GH_CSSTBV_68_2	64.801	62.901	65.201	65.601	62.201	63.201	62.101	61.901	62.401	62.101	61.901	64.101	64.901	63.601	64.001	64.601	62.601	61.301	59.501	59.801	61.901	62.801	62.201	64.301	61.001	61.001	62.901	62.901	61.901	62.401	63.001	62.601	63.101	62.101	62.801	59.101	61.101	60.801	64.901	64.901	64.201	63.501	63.101	64.401	64.201	64.201	62.401	61.901	60.601
>21_109_GH_CSSTBV_68_6	65.301	62.901	65.501	64.901	60.501	62.701	61.701	60.501	61.701	60.701	60.701	61.401	62.201	61.701	60.901	61.901	64.401	63.601	61.001	61.001	62.601	63.401	65.301	65.401	62.301	62.301	63.301	63.301	64.201	63.801	59.501	61.501	60.301	60.901	61.101	61.201	61.301	62.101	64.101	64.101	65.101	64.401	64.601	65.601	65.901	65.901	63.001	62.801	61.701
>21_51_GH_CSSTBV_152_2	64.501	66.401	64.901	64.701	64.201	64.001	64.701	64.901	64.901	64.901	64.901	66.101	63.401	64.401	64.401	63.201	62.601	62.801	62.801	62.901	64.101	65.201	63.801	63.301	63.401	63.401	64.501	64.501	63.701	63.501	64.101	63.301	62.601	62.501	61.201	61.701	63.201	62.701	63.701	63.501	64.801	64.101	63.501	63.801	63.501	63.501	63.201	59.601	60.301
>21_51_GH_CSSTBV_49_1	63.201	67.101	64.901	65.701	61.201	61.701	64.901	64.901	61.701	61.701	61.401	62.401	62.501	63.801	61.701	62.501	62.001	63.001	61.801	60.701	64.301	68.001	62.801	64.301	63.801	63.801	64.301	64.301	62.101	62.301	65.201	63.301	63.101	63.101	62.801	59.801	63.401	60.701	92.401	89.801	59.801	61.401	61.501	60.301	60.501	60.501	63.201	62.201	60.701
>21_51_GH_CSSTBV_86_1	65.301	67.101	65.101	64.901	62.201	61.801	62.001	63.001	63.001	63.001	62.701	60.901	62.401	64.101	62.501	62.901	62.401	62.601	59.601	59.901	62.401	62.701	62.301	63.801	63.301	63.301	63.501	63.501	64.001	61.601	62.101	61.601	62.101	61.901	59.601	60.501	62.401	60.701	91.301	90.901	60.401	59.401	60.301	58.601	59.401	59.401	60.101	60.101	57.601
>21_51_GH_CSSTBV_86_3	65.001	67.301	65.101	64.601	62.501	60.801	61.301	62.901	62.201	61.001	61.001	62.801	62.301	64.301	61.801	62.101	62.601	61.901	61.701	61.901	64.701	64.301	64.001	64.001	63.801	63.801	64.001	64.001	65.901	63.501	63.201	62.101	62.701	62.401	59.601	61.401	61.701	61.401	65.001	65.001	60.801	59.901	60.801	59.601	59.901	59.901	60.801	60.801	62.501
>21_109_GH_CSSTBV_44_1	63.701	66.501	65.201	64.701	64.001	62.301	61.501	62.001	61.801	61.801	61.501	65.301	63.601	64.301	65.101	64.701	62.401	62.801	62.401	62.701	63.901	65.801	64.701	65.001	64.601	64.601	65.101	65.101	65.401	65.101	62.801	62.301	62.301	62.501	59.601	60.901	60.901	89.701	64.301	64.301	65.301	64.101	64.301	64.001	64.301	64.301	61.601	63.801	63.301
>21_109_GH_CSSTBV_44_2	64.201	66.701	64.201	65.001	63.801	63.601	63.001	62.701	62.401	62.401	63.001	66.001	64.301	65.001	64.801	62.001	62.601	62.901	62.701	62.901	64.201	66.101	64.901	65.501	65.301	65.301	65.401	65.401	65.601	65.401	63.101	62.001	62.001	62.301	58.301	61.201	61.201	89.701	63.601	63.601	64.501	64.401	64.501	64.301	64.501	64.501	61.801	63.501	61.801
>21_109_GH_CSSTBV_45_2	64.301	66.401	64.501	65.101	62.001	64.301	63.301	64.701	63.501	63.801	63.301	63.801	63.801	64.701	64.901	61.701	61.901	62.601	65.201	64.701	64.901	64.201	64.401	65.501	65.001	65.001	65.101	65.101	65.401	65.101	62.001	61.701	61.201	63.201	58.301	59.801	59.801	90.201	91.801	63.301	63.801	62.301	61.801	61.601	61.801	61.801	63.201	66.001	62.401
>21_51_GH_CSSTBV_151_1	64.901	65.101	64.501	64.301	64.401	63.501	64.201	64.401	64.201	64.201	64.401	66.101	63.901	63.901	64.501	61.801	63.101	63.101	62.901	63.101	66.101	67.301	65.501	65.201	64.401	64.401	65.201	65.201	65.401	65.201	63.301	63.901	63.901	64.201	61.201	62.701	63.401	62.701	63.501	63.501	64.301	65.101	64.001	64.701	65.001	65.001	60.301	61.301	60.401
>21_51_GH_CSSTBV_151_2	64.201	66.201	65.101	65.101	64.201	63.901	64.701	64.901	64.901	64.901	65.201	66.101	63.401	64.401	64.401	63.401	63.601	63.401	62.301	62.901	64.101	67.501	63.801	63.301	63.901	63.901	63.201	63.201	64.701	64.501	63.601	63.301	62.601	62.501	60.001	61.201	60.901	60.401	63.701	63.501	64.801	63.501	64.001	64.201	63.501	63.501	63.201	59.601	60.301
>20_108_CDI_CSSTBV_175_1B	65.101	66.301	64.601	64.901	63.301	63.801	63.801	64.301	64.301	64.301	64.101	60.701	64.101	59.701	66.401	66.401	64.501	63.201	62.201	61.401	63.701	66.201	63.001	63.001	65.101	65.101	65.301	65.301	63.401	63.101	63.301	63.101	63.101	63.101	59.601	60.701	60.901	60.901	63.301	63.301	65.501	63.601	65.701	66.001	66.201	66.201	64.101	64.901	64.001
>20_108_CDI_CSSTBV_175_2B	65.001	66.301	65.101	65.801	63.801	64.101	64.301	64.601	64.801	64.801	64.601	64.201	65.601	63.301	65.401	65.201	62.501	62.501	60.301	59.501	62.901	62.701	63.501	63.501	63.401	63.401	63.601	63.601	63.901	63.601	62.801	62.801	62.801	62.501	58.701	60.401	60.701	60.701	63.801	63.801	63.201	64.101	63.701	63.901	64.201	64.201	61.601	62.801	61.501
>21_51_GH_CSSTBV_49_2	63.401	66.301	63.701	64.501	63.401	63.901	64.401	64.401	64.701	64.901	64.401	61.801	61.201	62.001	61.201	60.901	61.301	62.401	62.101	62.401	63.801	64.001	63.101	63.101	63.501	63.501	64.001	64.001	63.301	63.501	62.901	63.401	63.401	64.801	62.101	63.801	63.701	65.501	94.601	92.001	61.501	60.901	61.701	60.801	61.001	61.001	61.601	61.801	62.601
>21_51_GH_CSSTBV_148_1	63.601	65.801	65.101	64.301	61.901	62.801	62.601	62.601	62.301	62.601	62.601	64.601	64.301	64.301	64.301	64.001	63.101	63.301	62.701	62.901	63.601	64.301	65.501	65.501	64.101	64.101	67.201	67.201	64.301	63.901	61.801	61.801	62.501	63.401	62.801	64.201	65.401	65.201	67.301	67.301	62.801	63.501	63.001	63.001	63.301	63.301	61.801	61.801	62.101
>20_108_CDI_CSSTBV_67_2	68.501	67.401	67.701	66.801	85.101	85.101	86.401	86.101	86.101	86.401	86.101	85.401	86.601	85.901	85.601	86.101	82.401	82.901	83.401	83.101	84.601	84.601	83.901	83.901	83.101	83.101	83.601	83.601	83.401	83.401	83.901	84.901	84.401	84.601	83.901	84.601	84.901	85.601	86.601	86.401	84.601	84.901	84.901	85.101	85.401	85.401	87.601	86.801	87.101
>21_51_GH_CSSTBV_47_1	65.301	66.701	65.201	64.301	63.301	63.201	63.201	63.601	63.401	63.401	63.601	65.201	63.801	63.701	64.301	64.001	66.001	64.101	64.901	65.201	63.501	66.101	63.301	64.501	62.801	62.801	65.901	65.901	64.501	64.501	61.901	61.401	62.501	61.201	60.001	60.401	61.601	61.301	91.801	89.301	62.801	62.601	61.001	61.801	61.301	61.301	61.501	62.301	60.801
>21_51_GH_CSSTBV_47_2	64.201	66.101	65.401	63.601	63.701	63.601	63.601	64.101	63.801	63.801	64.101	65.701	64.201	64.101	64.701	61.901	64.901	64.101	61.801	62.001	63.501	65.801	64.701	64.201	63.001	63.001	63.301	63.301	65.901	65.901	61.701	61.401	62.501	60.901	59.501	60.901	62.101	60.901	91.801	89.301	62.501	62.601	61.001	61.801	61.301	61.301	61.501	62.001	60.501
>21_51_GH_CSSTBV_20_1	64.801	66.501	65.801	63.501	63.301	64.001	63.701	64.101	63.901	63.901	64.101	65.001	62.201	64.301	62.501	62.401	65.201	63.701	65.101	65.401	62.201	66.101	63.101	62.601	63.101	63.101	63.301	63.301	64.301	64.301	62.301	62.301	62.501	61.801	58.201	63.601	60.301	59.501	91.801	91.401	60.001	61.001	59.901	59.901	60.201	60.201	61.601	62.201	60.601
>21_51_GH_CSSTBV_20_2	65.101	65.901	65.801	63.901	64.001	64.401	64.101	64.601	64.301	64.301	64.601	65.201	62.401	64.501	62.601	62.601	64.101	62.601	64.901	65.101	63.501	64.501	63.401	62.801	61.101	61.101	64.301	64.301	64.601	64.601	62.301	62.001	62.501	61.501	60.001	60.401	61.601	60.801	91.801	91.401	60.701	61.701	61.001	61.001	61.201	61.201	60.801	61.201	60.801
>21_51_GH_CSSTBV_169_2	63.601	65.201	64.301	64.801	60.901	62.101	62.701	62.701	63.201	63.001	62.401	65.501	63.401	64.201	63.401	60.201	62.701	62.701	64.101	64.301	64.701	65.801	63.501	63.001	62.901	62.901	66.001	66.001	63.201	66.001	61.701	62.001	62.301	62.601	59.201	61.201	61.401	60.701	91.301	89.301	61.601	61.501	60.501	61.601	61.801	61.801	62.701	62.101	61.501
>21_51_GH_CSSTBV_127_3	63.701	66.001	65.101	65.001	62.301	62.101	61.401	61.801	61.601	61.601	62.301	62.101	62.901	62.401	61.101	62.901	64.101	62.601	61.401	61.701	63.801	65.001	63.001	63.001	64.401	64.401	63.201	63.201	63.901	63.201	63.601	64.401	61.901	63.901	61.101	61.101	61.801	60.801	62.901	62.701	59.801	61.601	60.401	59.601	59.101	59.101	62.001	62.001	61.201
>21_51_GH_CSSTBV_96_1	64.001	64.201	64.301	64.901	65.801	64.301	66.101	67.401	65.401	66.601	66.101	66.201	66.201	66.201	65.701	66.201	66.601	65.601	63.501	63.801	63.401	65.401	65.701	64.401	64.901	64.901	64.901	64.901	66.101	66.101	65.001	64.301	63.401	64.801	62.101	62.601	62.601	63.901	91.301	89.301	63.501	61.301	61.801	62.401	61.801	61.801	64.401	62.501	62.401
>21_51_GH_CSSTBV_96_2	63.201	64.701	64.801	65.101	65.301	62.601	64.601	62.701	62.501	62.501	63.501	65.001	64.801	64.801	65.201	63.601	64.201	64.201	64.401	64.601	63.401	65.701	62.101	65.901	64.301	64.301	65.601	65.601	65.101	65.601	64.401	64.101	64.201	64.401	60.301	62.501	62.501	62.001	89.301	89.801	61.001	61.501	61.701	61.701	62.001	62.001	63.201	62.501	61.801
>21_51_GH_CSSTBV_79_2	63.901	66.101	66.001	65.001	62.801	63.401	63.301	63.201	63.001	62.601	63.701	62.901	65.201	62.801	63.501	64.901	63.101	62.801	62.701	63.001	63.901	63.901	62.301	62.001	64.001	64.001	64.301	64.301	64.501	64.701	61.901	61.901	62.101	61.601	61.101	66.301	62.001	65.601	92.401	90.901	62.601	63.601	61.701	62.901	62.601	62.601	65.201	61.701	59.701
>21_51_GH_CSSTBV_136_2	64.501	66.701	65.101	64.301	61.101	62.201	62.401	62.401	62.401	62.701	62.201	63.701	63.401	62.701	62.901	61.401	64.101	63.801	65.201	65.401	65.701	67.301	64.401	63.901	66.201	66.201	66.801	66.801	65.601	65.601	63.301	63.301	62.901	63.101	59.301	60.201	60.401	59.701	91.301	91.401	60.501	61.501	62.901	60.201	60.501	60.501	64.801	63.701	63.201
>20_108_CDI_CSSTBV_67_1	66.001	68.701	69.201	68.101	86.801	86.801	87.601	87.801	87.801	88.101	87.801	87.101	87.801	87.101	87.301	87.301	83.101	83.601	84.601	84.901	86.401	85.901	85.601	85.601	84.901	84.901	85.401	85.401	84.901	85.101	86.101	86.601	86.601	86.401	84.601	85.901	85.601	86.401	87.301	87.101	85.901	86.101	86.101	86.401	86.601	86.601	88.601	88.301	88.801
>21_51_GH_CSSTBV_34_2	64.701	64.901	64.001	63.401	65.501	63.301	64.601	63.701	65.101	65.101	63.401	63.901	64.601	64.801	66.001	64.301	64.101	63.801	62.601	62.901	64.801	66.001	63.301	63.301	61.601	61.601	61.801	61.801	64.501	64.701	63.601	63.901	61.801	63.301	64.601	64.601	60.801	63.401	92.401	89.801	63.401	63.101	62.101	62.601	62.901	62.901	60.801	61.501	59.801
>21_51_GH_CSSTBV_12_1	64.601	64.701	64.401	64.801	65.201	64.801	64.801	65.301	65.101	65.101	65.301	63.201	61.501	65.301	66.001	66.001	63.301	62.301	62.801	63.101	61.401	64.801	63.401	62.701	65.101	65.101	64.401	64.401	66.101	64.401	60.301	61.101	61.101	60.601	60.301	60.801	61.901	61.201	92.401	89.801	61.401	61.601	60.001	60.301	60.301	60.301	60.801	61.401	60.701
>20_108_CDI_CSSTBV_68_1	65.701	67.001	68.601	68.101	86.601	87.101	87.801	87.101	87.101	87.301	87.601	86.801	88.101	87.801	87.101	87.101	84.101	83.601	85.601	85.301	85.801	86.801	86.101	85.601	84.801	84.801	84.801	84.801	84.801	84.601	85.801	86.801	86.301	86.101	85.801	86.601	86.301	87.101	87.801	87.601	86.601	86.301	86.801	87.101	86.801	86.801	88.801	88.101	89.101
>20_108_CDI_CSSTBV_68_3	66.501	67.701	69.901	69.601	86.601	86.601	87.301	87.601	87.601	87.801	87.601	86.801	87.601	86.801	87.101	87.101	82.901	83.401	84.901	85.101	86.101	85.601	85.401	85.401	84.601	84.601	85.101	85.101	84.601	84.901	85.901	86.401	86.401	86.101	85.101	86.401	86.101	86.801	87.801	87.601	86.101	86.401	86.401	86.601	86.801	86.801	88.801	88.601	89.101
>21_109_GH_CSSTBV_50_2	65.701	66.001	64.901	64.001	63.801	63.501	61.801	65.101	65.101	64.801	64.301	62.601	63.001	63.001	62.601	63.801	61.901	60.901	60.801	61.001	64.601	64.401	63.101	63.601	63.001	63.001	63.401	63.401	62.101	63.401	60.501	59.901	60.501	59.401	60.101	61.301	61.501	60.801	91.301	90.901	63.101	62.301	61.601	61.601	61.801	61.801	59.901	60.801	59.901
>21_109_GH_CSSTBV_48_1	65.201	67.201	66.401	64.801	63.401	64.401	64.101	62.901	64.901	62.601	63.601	65.501	62.301	65.801	64.401	64.601	63.301	62.501	60.801	61.001	63.001	64.501	63.001	61.601	61.601	61.601	61.901	61.901	63.101	63.001	63.501	63.701	64.201	63.201	63.501	63.201	63.001	62.201	91.801	91.401	61.001	62.201	62.101	61.801	62.101	62.101	62.601	63.101	61.301
>21_109_GH_CSSTBV_48_2	65.001	67.601	65.801	65.001	63.001	64.001	65.001	63.401	63.101	63.101	64.101	66.001	66.101	65.001	64.001	64.201	64.601	63.801	65.201	64.101	63.301	65.001	62.601	62.101	63.801	63.801	63.001	63.001	62.701	62.601	64.101	63.901	64.101	63.301	60.801	62.501	62.701	62.001	91.801	91.401	60.801	61.301	61.101	60.801	61.101	61.101	62.601	62.601	61.101
>21_51_GH_CSSTBV_79_1	64.701	66.101	65.701	64.801	64.501	63.001	64.601	63.201	65.101	65.101	63.201	65.001	64.301	65.101	65.401	62.501	62.101	62.101	66.601	66.101	62.301	63.201	63.601	65.001	63.701	63.701	64.401	64.401	64.301	64.401	62.101	62.701	62.701	63.201	61.301	61.201	62.301	61.201	92.401	89.801	62.101	63.501	60.301	60.601	60.601	60.601	60.801	64.001	62.301
>21_51_GH_CSSTBV_66_3	68.801	67.701	68.501	66.701	86.101	86.101	87.301	87.101	86.601	86.801	86.601	85.901	87.601	86.801	86.601	87.101	83.401	82.901	84.101	83.901	84.901	85.401	85.601	85.101	83.901	83.901	84.401	84.401	84.901	84.601	85.401	85.901	85.401	85.101	85.401	86.101	85.901	86.101	86.601	86.401	86.801	86.601	87.601	87.801	87.601	87.601	88.301	87.601	88.101
>21_109_GH_CSSTBV_52_1	67.201	68.701	68.401	67.801	87.301	87.801	88.601	87.801	87.801	88.101	88.301	87.601	88.801	88.601	87.801	87.801	83.601	83.101	85.101	84.901	85.901	86.801	86.601	86.101	85.401	85.401	85.401	85.401	85.401	85.101	85.601	86.601	86.101	85.901	85.101	85.901	85.601	86.401	86.801	86.601	87.601	87.301	87.801	88.101	87.801	87.801	88.801	88.101	89.101
>21_109_GH_CSSTBV_52_2	68.001	69.401	69.401	68.101	87.801	87.801	88.601	88.801	88.801	89.101	88.801	88.101	88.801	88.101	88.301	88.301	83.101	83.601	85.101	85.401	86.801	86.401	86.601	86.601	85.901	85.901	86.401	86.401	85.901	86.101	86.101	86.601	86.601	86.401	85.101	86.401	86.101	86.801	87.301	87.101	87.601	87.801	87.801	88.101	88.301	88.301	89.301	89.101	89.601
>21_51_GH_CSSTBV_18_1	66.001	68.901	68.401	67.101	85.901	86.401	86.601	86.801	86.801	87.101	87.301	86.601	86.801	86.601	86.401	86.401	82.401	82.401	83.401	83.601	85.101	85.101	84.401	84.401	84.101	84.101	84.101	84.101	83.601	83.901	85.101	85.601	85.601	85.401	85.101	86.401	86.101	86.801	86.601	86.401	86.601	86.401	86.401	86.601	86.801	86.801	87.301	87.101	87.601
>21_51_GH_CSSTBV_52_6	66.301	68.701	69.701	69.101	86.101	86.101	87.301	87.101	87.101	87.301	87.101	86.401	87.101	87.301	86.601	87.101	82.601	82.601	84.101	83.901	85.401	85.901	85.101	85.101	83.401	83.401	83.901	83.901	84.401	84.101	85.101	85.601	85.101	85.901	84.601	85.401	85.601	85.901	86.601	86.801	85.601	86.401	85.901	86.101	86.401	86.401	88.101	87.801	87.801
>21_51_GH_CSSTBV_10_2	61.901	64.801	64.401	64.701	62.401	63.901	63.401	64.901	64.601	64.601	64.101	64.501	64.301	63.401	63.101	64.601	61.801	62.001	62.201	62.501	64.201	63.901	65.501	66.001	64.101	64.101	64.301	64.301	66.001	65.701	63.601	63.901	63.301	64.901	65.101	61.801	61.901	62.301	65.101	65.701	62.301	61.701	61.101	61.301	62.101	62.101	62.901	64.601	64.401
>21_109_GH_CSSTBV_59_1	63.301	63.701	66.101	65.301	63.301	61.201	61.701	63.901	63.601	63.601	63.601	64.001	63.201	63.501	64.501	61.801	60.201	60.701	61.201	61.401	63.201	64.801	65.801	65.801	62.301	62.301	64.601	64.601	65.201	65.701	63.601	64.401	62.401	65.901	60.301	61.501	62.501	62.001	64.801	64.801	60.701	60.401	60.201	61.301	61.601	61.601	60.801	62.101	60.501
>21_51_GH_CSSTBV_72_2	65.201	66.001	64.501	67.001	64.501	62.101	64.401	62.501	64.901	64.901	64.401	64.801	63.901	63.901	64.801	64.801	61.501	61.001	60.101	60.401	63.901	64.501	63.801	62.401	63.201	63.201	63.101	63.101	64.601	64.101	62.801	63.101	62.901	63.301	60.401	61.201	61.701	89.301	92.001	92.001	66.201	64.101	65.101	62.701	63.501	63.501	62.101	61.201	61.001
>21_51_GH_CSSTBV_72_3	63.901	66.601	64.501	65.601	62.601	63.801	64.601	64.401	64.101	64.101	64.601	63.201	62.701	64.001	62.401	60.701	61.301	60.801	59.901	60.201	63.901	64.301	63.801	63.801	64.201	64.201	63.601	63.601	65.301	63.601	63.301	63.101	62.901	63.301	59.901	61.401	61.901	61.401	64.301	64.301	63.301	64.701	63.101	63.401	64.101	64.101	61.001	60.501	62.401
>21_51_GH_CSSTBV_10_1	63.901	64.901	64.001	64.401	62.001	62.601	62.901	63.601	63.401	63.401	63.601	63.501	62.901	63.401	64.201	61.601	61.801	61.501	63.501	63.701	64.201	64.001	64.901	64.901	64.301	64.301	64.901	64.901	65.201	64.901	62.801	63.101	63.401	64.501	57.901	62.501	61.701	62.701	65.101	65.101	62.101	61.701	65.201	61.601	61.801	61.801	63.301	63.201	63.301
>21_51_GH_CSSTBV_15_3	66.301	69.401	67.701	66.501	86.101	86.601	87.301	87.101	87.101	87.301	87.601	87.101	87.101	87.801	86.601	87.101	81.901	81.401	83.601	83.401	83.901	84.601	84.401	84.401	83.101	83.101	83.101	83.101	83.601	83.401	85.601	86.101	85.601	86.401	84.901	85.601	85.901	86.101	85.901	86.101	88.101	88.801	88.301	88.601	88.801	88.801	87.801	87.601	87.601
>21_51_GH_CSSTBV_13_2	65.401	67.101	67.001	67.801	86.101	86.601	87.301	87.101	87.101	87.301	87.601	86.801	87.101	87.801	86.601	87.101	83.901	83.401	85.101	84.901	84.901	86.401	85.601	85.601	84.401	84.401	84.401	84.401	84.901	84.601	84.101	84.601	84.101	84.901	84.901	84.601	84.901	85.101	86.101	86.401	86.101	86.801	85.901	86.101	86.401	86.401	86.601	86.401	86.401
>21_51_GH_CSSTBV_172_1	65.001	68.701	69.801	69.301	86.801	86.801	88.101	87.301	87.301	87.601	87.301	86.601	88.301	88.101	87.301	87.301	83.401	83.401	85.401	85.101	85.101	85.601	85.401	84.901	83.601	83.601	84.101	84.101	84.101	83.901	84.901	85.901	85.401	85.101	84.901	84.601	84.401	85.101	86.101	85.901	85.601	85.901	86.401	86.601	86.401	86.401	88.101	87.301	88.301
>21_51_GH_CSSTBV_172_2	64.801	68.001	70.401	69.601	87.301	86.801	87.601	87.801	87.801	88.101	87.801	87.101	87.801	87.601	87.801	87.801	82.901	83.401	84.601	84.901	85.601	84.901	84.901	85.401	84.101	84.101	84.601	84.601	84.101	84.401	84.601	85.101	85.101	85.401	84.601	84.401	84.101	84.901	85.901	85.601	86.101	85.901	85.901	86.101	86.401	86.401	88.101	88.301	88.801
>21_51_GH_CSSTBV_33_2	66.101	67.001	69.901	69.401	86.801	86.801	88.101	87.301	87.301	87.601	87.301	86.601	88.301	87.601	87.301	87.301	83.101	83.101	85.401	85.101	85.601	86.101	85.401	84.901	83.601	83.601	84.101	84.101	84.101	83.901	84.901	85.901	85.401	85.101	85.401	85.101	84.901	85.601	86.601	86.401	86.101	86.801	86.801	87.101	86.801	86.801	88.601	87.801	88.801
>21_51_GH_CSSTBV_59_2	65.001	67.301	69.501	69.401	85.401	85.401	86.601	86.401	86.401	86.601	86.401	85.601	86.801	86.601	85.901	86.401	81.901	82.401	83.901	83.601	84.601	84.601	83.901	83.901	82.601	82.601	83.101	83.101	83.101	82.901	83.901	84.901	84.401	84.601	83.901	83.601	83.901	84.601	85.601	85.401	85.101	85.901	85.401	85.601	85.901	85.901	87.601	86.801	87.301
>21_51_GH_CSSTBV_140_1	67.201	68.201	68.701	67.501	87.601	87.601	88.801	88.601	88.101	88.301	88.101	87.301	88.601	88.301	88.101	88.601	83.601	82.601	85.101	84.901	84.901	85.901	85.901	85.401	83.601	83.601	84.101	84.101	85.101	84.901	86.101	86.101	85.601	85.901	86.101	85.901	85.601	85.401	86.601	86.801	86.601	87.301	86.801	87.101	86.801	86.801	88.101	87.801	87.801
>21_51_GH_CSSTBV_5_3	66.001	67.201	68.501	67.201	87.301	86.801	88.101	88.301	87.801	88.101	87.801	87.101	88.301	88.101	87.801	88.801	82.901	82.901	84.401	84.101	85.101	85.101	85.101	85.601	83.901	83.901	84.401	84.401	84.901	84.601	85.101	85.601	85.101	85.901	85.901	85.101	85.401	85.601	86.801	86.601	87.301	87.101	86.601	86.801	87.101	87.101	88.301	88.101	88.101
>21_51_GH_CSSTBV_140_2	66.701	68.401	69.201	67.901	87.801	87.801	89.101	88.801	88.801	89.101	88.801	88.101	88.801	88.601	88.301	88.801	83.301	83.301	85.301	85.101	85.601	86.101	86.101	86.101	84.301	84.301	84.801	84.801	85.301	85.101	85.601	86.101	85.601	86.301	85.801	85.601	85.801	86.101	87.301	87.601	86.801	88.101	87.101	87.301	87.601	87.601	88.301	88.101	88.101
>21_51_GH_CSSTBV_139_3	66.301	67.001	68.201	66.501	87.101	87.601	88.301	87.601	87.601	87.801	88.101	87.301	88.601	88.801	87.601	87.601	83.101	82.601	84.601	84.401	84.901	85.901	85.401	84.901	84.101	84.101	84.101	84.101	84.101	83.901	84.901	85.901	85.401	85.101	85.401	85.101	84.901	85.601	86.601	86.401	87.101	87.301	87.301	87.601	87.301	87.301	87.601	86.801	87.801
>21_51_GH_CSSTBV_126_1	65.501	68.001	69.401	69.301	86.401	86.401	87.601	87.801	87.301	87.601	87.301	86.601	87.301	87.101	86.801	87.801	83.401	82.901	85.401	85.101	85.601	86.101	85.401	85.401	83.601	83.601	84.101	84.101	85.101	84.901	85.901	85.901	85.401	86.101	84.901	85.101	85.401	85.101	86.601	86.801	86.101	86.401	85.901	86.101	86.401	86.401	88.601	88.301	87.801
>21_51_GH_CSSTBV_126_2	65.501	67.501	69.001	69.101	86.601	87.101	87.301	87.601	87.601	87.801	88.101	87.301	87.601	87.301	87.101	87.101	83.101	83.101	84.601	84.901	86.401	86.401	85.101	85.101	84.901	84.901	84.901	84.901	84.401	84.601	85.101	85.601	85.601	85.401	84.101	84.901	84.601	85.401	86.801	86.601	86.401	86.101	86.101	86.401	86.601	86.601	87.801	87.601	88.101
>21_51_GH_CSSTBV_40_1	66.301	67.301	67.701	67.301	86.101	86.101	87.301	87.101	87.101	87.301	87.101	86.801	87.101	87.301	86.601	87.101	82.101	82.101	84.601	84.401	84.401	84.901	84.601	84.601	83.401	83.401	83.901	83.901	84.401	84.101	84.401	84.901	84.401	85.101	84.601	84.901	85.101	85.401	86.601	86.801	86.801	88.101	87.601	87.801	88.101	88.101	87.301	87.601	87.101
>21_51_GH_CSSTBV_178_1	63.501	68.301	68.001	68.101	86.801	86.401	87.101	87.301	86.801	87.101	86.801	86.601	86.801	87.101	87.301	87.301	82.401	81.401	84.401	84.601	84.101	84.601	84.401	84.401	83.101	83.101	83.601	83.601	84.101	84.401	85.101	84.601	84.601	84.901	85.401	85.601	84.901	84.601	85.901	86.101	86.601	86.401	86.801	87.101	86.801	86.801	87.101	87.801	87.801
>21_51_GH_CSSTBV_178_2	63.301	67.601	67.501	67.601	86.101	86.601	87.301	87.101	87.101	87.301	87.601	87.301	87.601	87.801	86.601	87.101	82.601	82.601	84.601	84.401	84.901	85.401	84.601	84.601	84.401	84.401	84.401	84.401	84.401	84.101	84.401	85.401	84.901	85.101	84.601	84.901	85.101	85.901	87.101	86.801	87.301	87.101	87.601	87.801	88.101	88.101	87.801	87.101	87.601
>21_51_GH_CSSTBV_104_1	65.501	64.901	63.501	65.001	63.301	63.201	62.501	63.801	63.801	63.801	64.301	64.401	62.101	63.901	62.901	62.401	61.801	62.301	60.701	61.001	62.301	61.101	63.001	63.001	62.801	62.801	63.101	63.101	62.101	62.301	62.501	62.301	62.001	62.501	61.201	60.701	62.201	61.901	64.101	63.001	60.401	60.901	60.001	59.601	59.801	59.801	60.901	61.401	60.901
>21_51_GH_CSSTBV_104_2	64.701	65.801	62.701	64.901	63.601	60.901	60.901	63.501	63.301	63.301	64.101	64.601	62.901	63.401	63.701	60.201	62.501	62.001	62.501	62.701	62.101	64.101	63.001	63.001	62.501	62.501	65.501	65.501	65.001	65.501	62.501	62.801	62.801	62.801	60.401	61.701	61.701	60.901	91.401	91.801	57.801	59.801	59.801	59.301	59.601	59.601	61.201	61.701	60.901
>20_108_CDI_CSSTBV_25_1	67.501	70.401	69.901	68.701	86.401	86.401	87.101	87.301	87.301	87.601	87.301	87.101	86.801	86.601	86.801	86.801	82.901	82.901	85.101	85.401	85.901	85.901	85.601	85.601	84.401	84.401	84.901	84.901	84.901	85.101	85.901	85.901	85.901	86.101	85.101	86.401	86.101	86.401	86.601	86.801	86.101	86.801	86.401	86.601	86.801	86.801	87.301	87.601	87.601
>20_108_CDI_CSSTBV_25_2	67.201	70.101	69.701	68.401	86.101	86.101	87.301	87.101	87.101	87.301	87.101	86.801	87.101	86.801	86.601	87.101	83.101	83.101	85.401	85.101	85.601	86.101	85.901	85.901	84.101	84.101	84.601	84.601	85.101	84.901	85.601	86.101	85.601	86.401	85.401	86.101	86.401	86.601	86.801	87.101	86.401	87.101	86.601	86.801	87.101	87.101	87.601	87.301	87.301
>21_51_GH_CSSTBV_106_1	64.001	64.901	63.501	64.401	64.101	62.801	65.201	64.601	65.501	65.501	65.001	65.601	64.701	64.201	65.501	64.701	64.601	63.601	64.801	65.101	64.701	66.601	63.901	63.901	64.301	64.301	64.501	64.501	66.401	66.401	62.801	62.801	62.601	62.801	57.801	60.001	60.801	61.301	62.301	62.501	61.301	61.801	61.301	61.101	61.301	61.301	61.801	61.401	60.701
>21_51_GH_CSSTBV_106_2	63.401	65.601	64.201	64.201	64.901	62.701	65.101	65.001	65.401	65.401	64.901	65.601	64.601	64.101	65.401	64.601	64.801	63.601	64.801	65.101	64.701	66.601	63.401	63.401	63.801	63.801	64.001	64.001	63.901	63.901	62.101	61.301	61.101	61.601	59.301	62.401	62.701	61.501	62.301	62.501	61.801	61.801	61.301	61.101	61.301	61.301	61.801	61.401	60.701
>21_51_GH_CSSTBV_84_2	67.001	68.401	69.901	68.801	86.101	86.101	87.301	86.601	86.601	86.801	86.601	85.901	87.101	86.801	86.601	86.601	84.401	83.901	85.901	85.601	86.101	87.101	86.801	86.401	84.601	84.601	85.101	85.101	85.601	85.401	87.101	87.601	87.101	87.301	84.901	85.601	85.401	85.601	87.101	87.301	85.401	86.101	86.101	86.401	86.101	86.101	87.601	87.301	87.801
>21_51_GH_CSSTBV_41_2	67.001	67.701	68.201	66.701	86.801	86.801	87.101	86.801	86.801	87.101	87.301	86.601	86.801	87.101	87.301	86.801	84.101	83.101	84.601	84.901	85.401	86.401	85.601	85.601	84.401	84.401	84.401	84.401	84.401	84.601	86.801	86.801	86.801	87.101	85.901	86.101	85.401	85.601	86.601	86.801	85.601	85.401	85.401	85.601	85.401	85.401	86.801	87.601	88.101
>21_51_GH_CSSTBV_37_4	66.301	67.101	68.501	66.601	85.901	86.401	86.601	86.401	86.401	86.601	86.801	86.101	86.401	86.601	86.401	85.901	83.401	82.401	83.901	84.101	84.601	85.601	85.101	84.601	83.901	83.901	83.901	83.901	83.901	84.101	86.101	86.101	86.101	85.901	85.601	86.401	85.601	85.901	86.801	87.101	85.401	85.601	85.601	85.901	85.601	85.601	87.101	87.301	87.801
>KX592575_CSSTBV	57.901	62.301	61.301	60.501	86.501	86.501	87.301	87.001	87.001	87.301	87.001	86.301	87.101	86.801	87.001	86.501	82.801	82.401	84.001	84.301	84.101	85.301	85.501	85.001	83.901	83.901	84.401	84.401	84.301	84.501	85.501	85.601	85.601	85.301	84.801	86.001	85.301	85.601	86.401	86.501	86.101	86.501	87.101	87.301	87.101	87.101	87.801	88.001	88.801
>21_109_GH_CSSTBV_20_1	64.601	66.801	66.301	65.401	63.301	65.101	63.301	63.301	62.401	62.201	64.401	67.201	63.001	66.401	67.501	63.501	64.301	63.501	66.501	65.301	64.401	66.601	64.201	64.801	64.201	64.201	63.501	63.501	69.001	65.701	62.801	62.801	63.301	62.801	60.701	62.201	62.201	62.201	92.001	92.401	62.801	65.801	65.701	65.001	65.501	65.501	63.401	62.801	63.401
>21_109_GH_CSSTBV_14_1	64.401	66.701	66.301	65.401	61.801	65.401	63.601	64.901	64.401	64.101	63.601	67.201	63.201	66.001	66.001	63.701	64.301	63.401	64.801	65.101	64.201	65.801	66.001	65.801	63.701	63.701	63.801	63.801	68.701	66.101	62.801	62.801	63.301	61.501	59.601	61.001	61.001	61.001	91.401	91.801	62.301	65.301	65.501	62.501	63.001	63.001	62.601	63.101	62.101
>21_109_GH_CSSTBV_36_8	64.701	66.701	65.501	64.801	62.101	63.601	63.801	63.801	64.401	64.101	63.601	67.701	66.801	66.201	66.801	64.201	63.801	63.201	65.101	65.301	64.201	65.801	66.301	66.001	63.901	63.901	63.801	63.801	68.501	64.601	62.501	61.201	61.801	61.501	59.301	60.801	61.301	61.001	90.901	91.301	64.401	62.501	66.501	63.001	63.301	63.301	63.301	63.801	62.601
>21_109_GH_CSSTBV_20_2	64.101	67.001	66.401	65.801	65.301	64.401	64.401	64.401	65.101	64.901	64.401	66.801	63.501	65.601	65.601	65.801	64.401	62.601	64.501	64.801	64.201	67.101	65.801	66.001	64.201	64.201	64.801	64.801	67.701	64.001	63.001	63.301	63.801	61.501	60.501	60.501	60.501	61.001	92.001	92.401	62.101	65.401	65.101	64.301	64.801	64.801	63.101	63.101	62.601
>21_109_GH_CSSTBV_14_2	64.701	66.501	66.401	65.401	61.801	63.601	63.601	63.601	64.101	63.801	63.301	66.201	63.201	65.301	66.401	63.701	64.101	63.501	65.401	65.101	64.201	66.101	64.601	65.501	63.401	63.401	63.501	63.501	67.901	64.901	62.501	63.001	63.601	64.201	59.601	60.801	60.801	89.301	91.401	91.801	63.101	63.801	65.601	62.401	63.701	63.701	62.801	64.501	62.801
>21_51_GH_CSSTBV_99_2	67.501	68.901	69.901	67.701	85.101	85.101	85.901	86.601	86.101	86.401	86.101	86.401	85.601	85.401	85.601	86.101	82.601	82.101	84.101	84.401	84.401	84.401	84.601	84.601	83.401	83.401	83.901	83.901	84.401	84.601	86.401	85.901	85.901	86.101	84.401	85.601	85.401	85.101	86.101	86.401	85.901	86.101	85.601	85.901	86.101	86.101	87.301	87.601	87.101
>21_51_GH_CSSTBV_9_1	67.501	68.401	69.401	67.201	84.901	84.901	86.101	85.901	85.901	86.101	85.901	86.101	85.901	85.601	85.401	85.901	83.101	83.101	85.101	84.901	84.901	85.401	85.601	85.601	83.901	83.901	84.401	84.401	84.901	84.601	85.901	86.401	85.901	86.601	84.901	85.601	85.901	86.101	87.101	87.301	86.101	86.801	86.401	86.601	86.801	86.801	87.301	87.101	87.101
>21_51_GH_CSSTBV_9_3	67.201	67.601	68.901	66.701	84.601	85.101	85.901	85.101	85.101	85.401	85.601	85.901	86.101	85.901	85.101	85.101	83.401	82.901	84.901	84.601	84.601	85.601	85.401	84.901	84.101	84.101	84.101	84.101	84.101	83.901	85.601	86.601	86.101	85.901	84.601	85.401	85.101	85.901	86.801	86.601	86.401	86.101	86.601	86.801	86.601	86.601	87.101	86.401	87.301
>21_51_GH_CSSTBV_83_2	67.501	68.401	69.201	67.401	85.401	85.401	86.601	86.401	85.901	86.101	85.901	86.101	86.801	86.101	85.901	86.401	83.101	82.601	84.601	84.401	84.401	84.901	85.101	84.601	83.401	83.401	83.901	83.901	84.401	84.101	85.901	86.401	85.901	85.601	84.901	85.601	85.401	85.601	86.601	86.401	86.101	85.901	86.401	86.601	86.401	86.401	87.801	87.101	87.601
>21_51_GH_CSSTBV_6_2	65.501	68.701	69.601	67.801	85.901	85.901	86.601	86.401	85.901	86.101	86.401	86.601	86.401	86.601	86.401	86.801	83.101	81.601	84.601	84.401	83.901	85.401	84.601	84.601	82.901	82.901	82.901	82.901	83.901	83.601	85.401	85.401	84.901	85.601	85.101	85.401	85.101	84.901	86.101	86.401	86.601	85.901	85.901	86.101	85.901	85.901	87.301	87.601	87.601
>21_51_GH_CSSTBV_6_1	66.501	68.601	69.201	67.401	86.401	86.801	87.101	86.801	86.801	87.101	87.301	87.601	86.801	87.101	86.801	86.401	83.101	82.101	85.101	85.401	84.901	85.901	85.101	84.601	83.901	83.901	83.901	83.901	83.901	84.101	85.901	85.901	85.901	85.601	84.601	85.901	85.101	85.401	86.601	86.801	86.101	86.401	86.401	86.601	86.401	86.401	87.301	87.601	88.101
>21_51_GH_CSSTBV_175_2	66.301	68.901	69.701	67.901	86.101	86.101	86.801	87.101	87.101	87.301	87.101	87.301	87.101	86.401	86.601	86.601	82.401	82.901	84.901	85.101	85.601	85.101	84.901	84.901	84.101	84.101	84.601	84.601	84.101	84.401	85.601	86.101	86.101	85.901	84.401	85.601	85.401	86.101	87.301	87.101	86.401	86.601	86.601	86.801	87.101	87.101	88.101	87.801	88.301
>21_51_GH_CSSTBV_175_3	66.001	69.501	69.201	67.801	85.601	86.101	86.401	86.601	86.601	86.801	87.101	87.301	86.601	86.401	86.101	86.101	82.401	82.401	84.401	84.601	85.101	85.101	84.401	84.401	84.101	84.101	84.101	84.101	83.601	83.901	85.601	86.101	86.101	85.901	84.401	85.601	85.401	86.101	87.301	87.101	86.401	86.101	86.101	86.401	86.601	86.601	88.101	87.801	88.301
>21_51_GH_CSSTBV_122_1	66.701	68.101	68.901	66.101	86.801	86.401	87.601	87.301	87.301	87.601	87.301	86.601	87.801	87.101	87.301	87.801	83.101	83.601	84.601	84.401	85.901	85.901	85.401	85.901	84.101	84.101	84.601	84.601	84.601	84.401	85.401	86.401	85.901	86.601	85.101	85.401	85.601	86.401	87.801	87.601	87.101	86.801	86.801	87.101	87.301	87.301	88.301	88.101	88.601
>21_51_GH_CSSTBV_122_3	67.101	67.801	68.701	65.801	86.601	86.601	87.801	87.101	87.101	87.301	87.101	86.401	88.101	87.301	87.101	87.101	83.401	83.401	84.901	84.601	85.601	86.101	85.601	85.101	83.901	83.901	84.401	84.401	84.401	84.101	85.601	86.601	86.101	85.901	84.901	85.601	85.401	86.101	87.601	87.301	86.401	86.601	87.101	87.301	87.101	87.101	88.101	87.301	88.301
>21_51_GH_CSSTBV_103_1	67.201	67.801	69.701	68.601	86.801	87.301	87.601	87.301	87.301	87.601	87.801	87.101	87.801	87.601	87.301	86.801	84.101	83.601	85.101	85.401	86.401	86.801	85.601	85.101	84.901	84.901	84.901	84.901	84.401	84.601	86.401	86.801	86.801	86.101	84.601	85.901	85.101	85.901	86.601	86.401	86.601	86.401	86.801	87.101	86.801	86.801	88.301	88.101	89.101
>21_51_GH_CSSTBV_160_1	67.201	68.401	68.901	66.201	87.101	86.601	87.301	87.601	87.101	87.301	87.101	86.401	87.101	86.801	87.601	87.601	83.901	82.901	84.901	85.101	85.601	86.101	85.401	85.401	83.601	83.601	84.101	84.101	84.601	84.901	86.601	86.101	86.101	86.401	85.901	86.601	85.901	85.601	86.401	86.601	86.801	86.601	86.601	86.801	86.601	86.601	88.101	88.801	88.801
>21_51_GH_CSSTBV_160_2	67.501	68.101	68.901	66.201	86.801	86.801	87.601	87.301	87.301	87.601	87.301	86.601	87.801	87.101	87.301	86.801	83.601	83.601	85.101	85.401	86.401	86.401	85.601	85.101	84.401	84.401	84.901	84.901	84.401	84.601	86.401	86.801	86.801	86.101	85.101	86.401	85.601	86.401	87.101	86.801	86.601	86.801	87.301	87.601	87.301	87.301	88.301	88.101	89.101
>21_51_GH_CSSTBV_142_3	66.701	67.301	68.701	66.801	86.101	86.101	87.301	86.601	86.601	86.801	86.601	85.901	87.101	86.801	86.601	86.601	83.401	82.901	84.901	84.601	85.101	86.101	85.901	85.401	83.601	83.601	84.101	84.101	84.601	84.401	86.101	86.601	86.101	86.401	85.901	86.601	86.401	86.601	86.801	87.101	86.401	87.101	87.101	87.301	87.101	87.101	88.101	87.801	88.301
>21_51_GH_CSSTBV_119_3	66.701	68.101	69.701	67.801	85.901	85.901	86.601	87.301	86.801	87.101	86.801	86.101	86.801	86.101	86.401	86.801	83.101	83.101	84.101	84.401	85.901	85.401	85.101	85.101	84.401	84.401	84.901	84.901	84.901	85.101	86.401	86.401	86.401	86.101	85.601	86.801	86.601	86.801	87.101	86.801	87.601	87.301	87.301	87.601	87.801	87.801	88.801	88.601	88.601
>21_109_GH_CSSTBV_47_1	66.301	66.801	67.201	66.801	84.901	84.401	85.601	85.901	85.401	85.601	85.401	84.601	85.901	85.101	85.401	86.401	82.601	82.601	83.101	82.901	84.401	84.401	84.401	84.901	83.601	83.601	84.101	84.101	84.601	84.401	84.901	85.401	84.901	85.601	84.901	85.101	85.401	85.601	86.801	86.601	87.601	86.801	86.801	87.101	87.301	87.301	88.301	88.101	88.101
>21_109_GH_CSSTBV_47_2	66.501	67.501	68.401	65.501	84.601	84.601	85.901	86.101	85.601	85.901	85.601	85.401	86.101	85.401	85.101	86.101	82.901	82.901	83.901	83.601	84.601	84.601	84.601	84.601	83.901	83.901	84.401	84.401	84.901	84.601	85.101	85.601	85.101	85.401	84.601	85.401	85.601	85.901	87.601	87.301	87.301	87.101	87.101	87.301	87.601	87.601	88.601	87.801	87.801
>21_109_GH_CSSTBV_61_2	66.501	67.001	68.701	67.301	86.401	86.401	87.601	87.301	86.801	87.101	86.801	86.101	87.301	87.101	86.801	87.301	84.601	83.601	85.101	84.901	85.401	86.401	86.101	85.601	84.401	84.401	84.901	84.901	85.901	85.601	86.801	86.801	86.401	86.601	86.401	87.101	86.801	86.601	87.301	87.601	87.801	88.101	88.101	88.301	88.101	88.101	89.101	88.801	88.801
>21_109_GH_CSSTBV_61_3	66.501	67.001	68.701	67.301	86.401	86.401	87.601	87.301	87.301	87.601	87.301	86.601	87.301	87.101	86.801	87.301	84.101	84.101	85.101	84.901	85.901	86.401	86.101	86.101	84.901	84.901	85.401	85.401	85.901	85.601	86.401	86.801	86.401	87.101	85.901	86.601	86.801	87.101	87.801	88.101	87.801	88.601	88.101	88.301	88.601	88.601	89.101	88.801	88.801
>21_109_GH_CSSTBV_60_2	66.301	68.801	68.801	67.101	85.401	85.901	86.601	86.801	86.401	86.601	86.801	86.101	86.801	86.601	85.901	86.801	84.101	83.601	84.101	83.901	85.401	85.901	85.101	85.101	84.901	84.901	84.901	84.901	85.401	85.101	85.901	86.401	85.901	86.101	85.601	86.401	86.601	86.801	87.101	86.801	88.101	87.301	87.301	87.601	87.801	87.801	88.801	88.101	88.101
>21_109_GH_CSSTBV_49_1	67.501	67.301	69.401	67.801	86.101	86.101	86.801	86.601	86.601	86.801	86.601	85.901	87.101	86.401	86.601	86.101	83.401	83.401	84.401	84.601	85.601	85.601	85.401	84.901	84.601	84.601	85.101	85.101	84.601	84.901	86.101	86.601	86.601	85.901	85.401	86.601	85.901	86.601	87.301	87.101	86.801	87.101	87.601	87.801	87.601	87.601	88.101	87.801	88.801
>21_109_GH_CSSTBV_49_2	67.001	67.301	69.201	67.601	86.101	85.601	86.801	86.601	86.101	86.401	86.101	85.401	86.601	86.401	86.601	87.101	83.901	82.901	84.401	84.101	84.601	85.601	85.401	85.401	83.601	83.601	84.101	84.101	85.101	84.901	86.101	86.101	85.601	86.401	86.401	86.601	86.401	86.101	86.801	87.101	87.301	87.101	87.101	87.301	87.101	87.101	88.101	88.301	88.301
>21_51_GH_CSSTBV_85_1	66.501	67.301	68.701	66.401	86.601	86.101	87.301	87.101	87.101	87.301	87.101	86.401	87.601	86.801	87.101	87.601	83.901	84.401	84.401	84.101	86.101	85.601	85.901	86.401	85.101	85.101	85.601	85.601	85.601	85.401	85.101	86.101	85.601	86.401	86.601	86.401	86.601	87.301	87.301	87.101	87.801	87.601	87.601	87.801	88.101	88.101	88.301	88.101	88.601
>21_51_GH_CSSTBV_80_1	67.001	67.301	68.701	66.401	86.101	86.601	87.301	87.101	87.101	87.301	87.601	86.801	87.601	87.301	86.601	87.101	84.401	84.401	84.401	84.101	86.101	86.101	85.901	85.901	85.601	85.601	85.601	85.601	85.601	85.401	85.401	86.401	85.901	86.101	85.601	86.401	86.601	87.301	87.101	86.801	88.301	88.101	88.101	88.301	88.601	88.601	88.101	87.301	87.801
>21_51_GH_CSSTBV_60_3	67.001	68.401	68.901	66.701	85.901	85.901	87.101	86.801	86.801	87.101	86.801	86.601	86.801	86.601	86.401	86.801	83.601	83.601	85.101	84.901	85.401	85.901	85.601	85.601	84.401	84.401	84.901	84.901	85.401	85.101	85.901	86.401	85.901	86.601	85.401	86.101	86.401	86.601	87.601	87.801	87.101	87.801	87.301	87.601	87.801	87.801	88.301	88.101	88.101
>21_51_GH_CSSTBV_170_1	67.001	68.601	69.401	67.201	85.601	85.601	86.401	86.601	86.601	86.801	86.601	86.401	86.601	85.901	86.101	86.101	83.101	83.601	84.601	84.901	85.901	85.401	85.101	85.101	84.901	84.901	85.401	85.401	84.901	85.101	85.601	86.101	86.101	85.901	84.901	86.101	85.901	86.601	87.601	87.301	87.301	87.601	87.601	87.801	88.101	88.101	88.101	87.801	88.301
>21_51_GH_CSSTBV_94_2	66.501	67.101	68.201	66.801	85.401	84.901	86.101	85.901	85.401	85.601	85.401	84.601	86.401	85.601	85.901	86.401	83.101	82.601	83.601	83.401	84.401	84.901	84.901	84.901	83.601	83.601	84.101	84.101	84.601	84.401	85.401	85.901	85.401	85.601	85.401	85.601	85.401	85.601	86.101	85.901	87.301	86.601	87.101	87.301	87.101	87.101	88.101	87.801	88.301
>21_51_GH_CSSTBV_94_8	66.501	67.101	68.701	66.301	86.101	86.101	86.801	86.101	86.101	86.401	86.601	85.901	86.601	86.801	86.601	86.601	83.901	82.901	84.401	84.101	84.601	86.101	85.401	85.401	84.101	84.101	84.101	84.101	84.601	84.401	85.601	86.101	85.601	86.401	85.601	85.901	85.601	85.901	86.401	86.601	87.301	87.101	87.101	87.301	87.101	87.101	87.601	87.801	88.301
>21_51_GH_CSSTBV_88_5	66.501	67.601	68.901	66.701	86.601	86.101	87.301	86.601	86.601	86.801	86.601	85.901	87.101	86.801	87.101	87.101	83.901	83.401	84.401	84.101	85.101	85.601	85.901	85.901	84.101	84.101	84.601	84.601	85.101	84.901	85.401	85.901	85.401	86.101	86.101	86.401	86.101	86.401	86.101	86.401	87.301	87.601	87.601	87.801	87.601	87.601	87.101	87.301	87.801
>21_51_GH_CSSTBV_44_1	66.501	67.301	68.401	67.901	86.401	85.901	87.101	86.401	86.401	86.601	86.401	85.601	87.301	86.601	86.801	86.801	83.601	83.601	84.101	83.901	85.401	85.401	85.601	85.601	84.401	84.401	84.901	84.901	84.901	84.601	85.401	86.401	85.901	86.101	85.901	86.101	85.901	86.601	86.601	86.401	87.601	87.301	87.801	88.101	87.801	87.801	87.801	87.601	88.601
>21_109_GH_CSSTBV_66_1	67.701	67.801	68.401	67.601	87.301	86.801	87.601	87.301	87.301	87.601	87.301	86.601	87.301	87.101	87.801	87.301	84.101	83.601	84.601	84.901	85.901	86.401	85.601	85.601	84.401	84.401	84.901	84.901	84.901	85.101	86.401	86.401	86.401	86.601	85.401	86.101	85.401	85.601	86.601	86.801	86.601	86.801	86.801	87.101	86.801	86.801	88.301	89.101	89.601
>21_109_GH_CSSTBV_66_2	67.501	68.101	68.701	67.801	86.601	86.601	87.801	87.601	87.101	87.301	87.101	86.401	87.601	87.301	87.101	87.601	84.901	83.901	84.901	84.601	85.601	86.601	85.901	85.401	84.101	84.101	84.601	84.601	85.601	85.401	86.601	86.601	86.101	86.401	85.601	86.401	86.101	85.901	86.801	87.101	86.801	87.101	87.101	87.301	87.101	87.101	89.101	88.801	88.801
>21_109_GH_CSSTBV_63_1	67.701	67.501	68.601	67.501	86.801	87.301	87.601	87.301	87.301	87.601	87.801	87.101	87.801	87.601	87.301	86.801	84.601	84.101	84.601	84.801	86.301	86.301	86.101	85.601	85.801	85.801	85.801	85.801	85.301	85.601	86.301	86.801	86.801	86.101	84.801	86.101	85.301	86.101	86.601	86.301	87.101	86.801	87.301	87.601	87.301	87.301	88.301	88.101	89.101
>21_109_GH_CSSTBV_70_2	67.201	67.801	68.701	67.801	86.401	86.801	87.101	87.301	87.301	87.601	87.801	87.101	87.301	87.101	86.801	86.801	84.101	84.101	84.101	84.401	86.401	86.401	85.101	85.101	85.401	85.401	85.401	85.401	84.901	85.101	85.901	86.401	86.401	86.101	84.401	85.601	85.401	86.101	87.101	86.801	87.101	86.801	86.801	87.101	87.301	87.301	88.801	88.601	89.101
>21_109_GH_CSSTBV_65_1	65.801	67.601	68.401	67.601	86.801	86.401	87.101	87.301	87.301	87.601	87.301	86.601	87.301	86.601	87.301	87.301	82.901	83.401	83.901	84.101	85.601	85.101	85.401	85.901	85.101	85.101	85.601	85.601	85.101	85.401	85.601	86.101	86.101	86.401	84.601	85.401	85.101	85.901	87.301	87.101	86.801	86.601	86.601	86.801	87.101	87.101	88.601	88.801	89.301
>21_109_GH_CSSTBV_65_2	66.301	67.601	68.401	67.601	86.801	86.801	87.601	87.301	87.301	87.601	87.301	86.601	87.801	87.101	87.301	86.801	83.401	83.401	84.401	84.601	85.601	85.601	85.901	85.401	85.101	85.101	85.601	85.601	85.101	85.401	86.101	86.601	86.601	85.901	84.601	85.901	85.101	85.901	87.301	87.101	86.401	86.601	87.101	87.301	87.101	87.101	88.601	88.301	89.301
>21_109_GH_CSSTBV_64_2	66.501	67.001	69.201	68.301	86.801	86.801	88.101	87.801	87.801	88.101	87.801	87.101	87.801	87.601	87.301	87.801	84.401	84.401	86.101	85.901	85.901	86.401	86.601	86.601	85.401	85.401	85.901	85.901	86.401	86.101	86.401	86.801	86.401	87.101	85.101	85.901	86.101	86.401	87.301	87.601	86.801	87.601	87.101	87.301	87.601	87.601	89.101	88.801	88.801
>21_109_GH_CSSTBV_62_1	66.701	66.801	68.401	67.801	86.801	86.801	88.101	87.801	87.801	88.101	87.801	87.101	87.801	87.601	87.301	87.801	84.101	84.101	85.101	84.901	85.901	86.401	86.101	86.101	84.901	84.901	85.401	85.401	85.901	85.601	86.401	86.801	86.401	87.101	85.601	86.401	86.601	86.801	87.801	88.101	87.301	88.101	87.601	87.801	88.101	88.101	89.601	89.301	89.301
>21_109_GH_CSSTBV_62_2	66.701	66.201	68.201	67.601	86.801	86.801	88.101	87.301	87.301	87.601	87.301	86.601	88.301	87.601	87.301	87.301	84.101	84.101	85.101	84.901	85.901	86.401	86.101	85.601	84.901	84.901	85.401	85.401	85.401	85.101	86.401	87.301	86.801	86.601	85.601	86.401	86.101	86.801	87.801	87.601	87.301	87.601	88.101	88.301	88.101	88.101	89.601	88.801	89.801
>21_109_GH_CSSTBV_56_1	66.701	67.301	68.401	67.601	86.101	86.601	87.301	87.101	87.101	87.301	87.601	86.801	87.601	87.301	86.601	87.101	83.401	83.401	83.901	83.601	85.601	86.101	84.901	84.901	84.601	84.601	84.601	84.601	84.601	84.401	85.401	86.401	86.401	86.101	84.601	85.401	85.601	86.401	87.601	87.301	87.301	87.101	87.101	87.301	87.601	87.601	88.301	87.601	88.101
>21_109_GH_CSSTBV_56_2	66.701	68.101	68.901	68.101	86.601	86.601	87.801	87.601	87.601	87.801	87.601	86.801	88.101	87.301	87.101	87.601	83.401	83.901	84.401	84.101	86.101	86.101	85.401	85.401	84.601	84.601	85.101	85.101	85.101	84.901	85.601	86.601	86.601	86.401	85.101	85.901	86.101	86.801	87.801	87.601	87.301	87.601	87.601	87.801	88.101	88.101	89.101	88.301	88.801
>21_109_GH_CSSTBV_63_2	67.001	67.601	68.401	67.601	86.601	86.601	87.801	87.601	87.601	87.801	87.601	86.801	88.101	87.301	87.101	87.601	83.901	84.401	84.901	84.601	86.101	86.101	85.901	85.901	85.101	85.101	85.601	85.601	85.601	85.401	86.101	87.101	86.601	86.801	85.101	85.901	86.101	86.801	87.801	87.601	87.301	87.601	87.601	87.801	88.101	88.101	89.601	88.801	89.301
>21_109_GH_CSSTBV_57_1	68.801	67.301	68.201	67.101	86.801	86.801	88.101	87.301	87.301	87.601	87.301	86.601	88.301	87.601	87.301	87.301	84.101	84.101	85.101	84.901	85.901	86.401	86.101	85.601	84.901	84.901	85.401	85.401	85.401	85.101	86.401	87.301	86.801	86.601	85.401	86.101	85.901	86.601	87.601	87.301	87.101	87.301	87.801	88.101	87.801	87.801	89.301	88.601	89.601
>21_109_GH_CSSTBV_57_2	68.301	67.101	68.401	67.301	86.101	86.601	87.301	87.101	86.601	86.801	87.101	86.401	87.601	87.301	86.601	87.101	84.401	83.401	84.401	84.101	85.101	86.101	85.401	84.901	84.601	84.601	84.601	84.601	85.101	84.901	86.101	86.601	86.101	85.901	85.101	85.901	85.601	85.901	86.801	86.601	87.301	86.601	87.101	87.301	87.101	87.101	89.101	88.301	88.801
>20_108_CDI_CSSTBV_51_2	66.001	67.001	68.201	67.701	85.101	85.101	86.101	86.601	86.101	86.401	86.101	85.401	86.401	85.601	85.601	86.401	82.601	82.601	83.101	83.101	84.601	84.401	83.601	83.601	83.601	83.601	84.101	84.101	84.101	84.401	83.901	84.101	83.901	83.901	83.601	84.601	84.601	84.901	85.901	85.601	85.401	85.101	85.101	85.401	85.601	85.601	88.101	87.601	87.601
>21_109_GH_CSSTBV_45_1	63.901	65.001	62.501	63.501	65.301	62.301	63.001	65.401	65.101	65.101	64.901	67.401	65.501	66.201	62.901	65.601	63.401	63.901	65.201	64.701	64.101	65.401	63.401	63.901	63.501	63.501	63.601	63.601	66.401	63.801	61.001	60.201	61.301	59.301	85.601	87.201	60.301	89.701	91.301	88.801	65.001	64.801	65.201	65.001	65.201	65.201	61.401	62.501	63.301
>20_108_CDI_CSSTBV_49_3	66.301	66.501	68.401	68.301	87.601	87.601	88.801	88.601	88.101	88.301	88.101	87.301	89.101	88.301	88.101	88.601	84.401	83.901	84.901	84.601	85.601	86.101	85.901	85.401	84.601	84.601	85.101	85.101	85.601	85.401	86.601	87.101	86.601	86.401	85.901	86.601	86.401	86.601	87.601	87.301	87.301	87.101	87.601	87.801	87.601	87.601	90.301	89.601	90.101
>21_51_GH_CSSTBV_143_2	66.701	68.301	69.201	66.701	86.401	86.401	87.601	87.301	86.801	87.101	86.801	86.101	87.801	87.101	86.801	87.301	83.101	82.601	84.101	83.901	84.401	85.401	85.101	84.601	83.401	83.401	83.901	83.901	84.401	84.101	86.401	86.801	86.401	86.101	84.901	85.601	85.401	85.601	87.301	87.101	86.601	86.401	86.801	87.101	86.801	86.801	88.801	88.101	88.601
>21_51_GH_CSSTBV_165_3	64.501	67.501	68.701	67.801	85.901	85.901	87.101	86.801	86.801	87.101	86.801	86.401	87.301	86.601	86.401	86.801	82.601	83.101	84.901	84.601	85.901	85.901	85.101	85.101	83.901	83.901	84.401	84.401	84.401	84.101	85.401	86.401	85.901	86.101	84.401	85.101	85.401	86.101	87.101	86.801	86.401	86.601	86.601	86.801	87.101	87.101	88.301	87.601	88.101
>20_108_CDI_CSSTBV_179_2	67.701	68.101	68.401	66.701	85.401	85.901	86.601	86.401	86.401	86.601	86.801	86.101	86.801	86.601	85.901	86.401	83.101	83.101	84.101	83.901	85.401	85.901	84.601	84.601	84.401	84.401	84.401	84.401	84.101	84.101	84.901	85.901	85.401	85.601	84.601	85.401	85.601	86.401	87.801	87.601	86.601	86.401	86.401	86.601	86.801	86.801	87.801	87.101	87.601
>20_108_CDI_CSSTBV_179_1	64.501	68.601	69.701	68.001	85.401	86.401	86.601	86.801	86.401	86.601	86.801	86.101	86.801	86.601	85.901	86.801	83.101	82.601	83.601	83.401	84.901	85.401	84.601	84.601	83.901	83.901	83.901	83.901	84.401	84.101	85.401	85.901	85.401	85.601	84.601	85.401	85.601	85.901	86.801	86.601	87.101	86.401	86.401	86.601	86.801	86.801	88.301	87.601	87.601
>21_51_GH_CSSTBV_24_1	65.801	66.901	69.101	66.001	87.101	86.601	87.301	87.101	87.101	87.301	87.101	86.801	88.101	87.301	87.601	88.101	82.401	82.901	84.401	84.101	84.601	84.601	85.401	85.901	84.601	84.601	85.101	85.101	84.901	84.901	84.601	85.601	85.101	85.901	84.601	84.901	85.101	85.901	86.801	86.601	87.301	87.101	87.101	87.301	87.601	87.601	88.601	88.301	88.801
>21_51_GH_CSSTBV_24_2	66.301	66.701	68.801	66.801	87.301	86.801	87.601	87.301	87.301	87.601	87.301	87.101	88.301	87.601	87.801	88.301	82.601	83.101	84.601	84.301	84.801	84.801	85.601	86.101	84.801	84.801	85.301	85.301	85.101	85.101	84.801	85.801	85.301	86.101	84.801	85.101	85.301	86.101	87.101	86.801	87.601	87.301	87.301	87.601	87.801	87.801	88.801	88.601	89.101
>21_51_GH_CSSTBV_176_2	66.701	67.001	68.701	66.201	86.401	86.401	87.101	86.801	86.801	87.101	87.301	86.601	87.301	87.101	86.801	87.301	83.601	83.601	84.601	84.401	85.401	86.401	85.601	86.101	85.401	85.401	85.401	85.401	85.101	85.101	84.901	85.901	85.401	86.101	86.101	86.401	86.601	87.301	88.101	87.801	87.601	86.801	86.801	87.101	87.301	87.301	88.301	88.101	88.601
>20_108_CDI_CSSTBV_122_3	66.501	67.601	68.701	67.301	86.601	86.601	87.301	87.101	87.101	87.301	87.601	86.801	87.601	87.301	87.101	87.601	82.901	83.401	83.901	83.601	85.101	85.601	84.901	85.401	84.101	84.101	84.101	84.101	84.101	83.901	85.601	86.601	86.101	86.801	85.401	85.601	85.901	86.601	86.801	86.601	87.801	87.101	87.101	87.301	87.601	87.601	88.601	88.301	88.801
>21_51_GH_CSSTBV_36_5	65.801	67.101	69.301	67.101	85.901	85.901	86.601	85.901	85.901	86.101	86.401	85.901	86.801	86.601	86.401	86.401	83.101	82.601	84.401	84.101	84.901	85.901	85.101	85.101	83.901	83.901	83.901	83.901	83.901	83.601	85.401	86.401	85.901	86.101	85.601	85.901	85.601	86.401	87.101	86.801	87.601	86.801	87.301	87.601	87.301	87.301	87.801	87.601	88.601
>21_51_GH_CSSTBV_114_2	66.501	68.401	69.601	67.101	86.801	86.401	87.601	86.801	86.801	87.101	86.801	86.101	87.801	87.101	87.301	87.301	83.101	83.101	84.601	84.401	85.401	85.901	85.601	85.601	83.901	83.901	84.401	84.401	84.401	84.101	85.901	86.801	86.401	86.601	86.101	86.401	86.101	86.801	87.601	87.301	87.601	87.301	87.801	88.101	87.801	87.801	88.801	88.601	89.601
>20_108_CDI_CSSTBV_32_2	66.501	67.301	68.401	67.101	86.801	86.801	87.601	86.801	86.801	87.101	87.301	86.601	87.801	87.601	87.301	87.301	83.601	83.101	84.601	84.401	85.401	86.401	85.601	85.601	84.401	84.401	84.401	84.401	84.401	84.101	85.901	86.801	86.401	86.601	85.601	85.901	85.601	86.401	87.101	86.801	87.601	86.801	87.301	87.601	87.301	87.301	88.301	88.101	89.101
>20_108_CDI_CSSTBV_113_2	65.001	68.201	70.001	67.201	85.401	85.401	86.101	86.801	86.401	86.601	86.401	85.601	85.901	85.601	85.901	86.401	82.101	81.601	83.101	83.401	84.401	84.401	84.101	84.101	82.901	82.901	83.401	83.401	83.901	84.101	85.901	85.401	85.401	85.601	84.601	85.901	85.601	85.401	86.101	86.401	86.101	86.401	85.901	86.101	86.401	86.401	87.801	88.101	87.601
>20_108_CDI_CSSTBV_99_3	64.501	67.701	69.701	66.301	85.601	85.601	86.801	87.101	86.601	86.801	86.601	85.901	87.101	86.401	86.101	87.101	82.901	82.901	83.901	83.601	85.101	85.101	84.901	84.901	83.601	83.601	84.101	84.101	84.601	84.401	86.101	86.601	86.101	86.401	84.901	85.601	85.901	86.101	86.801	86.601	87.301	87.101	87.101	87.301	87.601	87.601	89.101	88.301	88.301
>20_108_CDI_CSSTBV_97_2	65.301	67.501	69.401	66.001	86.401	86.401	87.101	86.801	86.801	87.101	86.801	86.101	87.301	86.601	86.801	86.401	82.601	82.601	84.101	84.401	85.401	85.401	85.101	84.601	83.901	83.901	84.401	84.401	83.901	84.101	86.401	86.801	86.801	86.101	84.601	85.901	85.101	85.901	86.601	86.401	86.601	86.801	87.301	87.601	87.301	87.301	88.301	88.101	89.101
>20_108_CDI_CSSTBV_99_2	65.301	66.601	67.801	66.301	86.401	86.401	87.101	86.801	86.801	87.101	86.801	86.101	86.801	86.601	86.801	86.401	82.601	82.101	84.101	84.401	84.901	85.401	85.101	84.601	83.401	83.401	83.901	83.901	83.901	84.101	86.401	86.401	86.401	86.101	84.601	85.901	85.101	85.401	86.101	86.401	86.101	86.801	86.801	87.101	86.801	86.801	87.801	88.101	88.601
>20_108_CDI_CSSTBV_97_1	64.501	66.501	68.001	66.301	85.401	85.901	86.601	85.901	85.901	86.101	86.401	85.601	86.801	86.601	85.901	85.901	82.601	82.101	83.601	83.401	84.401	85.401	84.601	84.101	83.401	83.401	83.401	83.401	83.401	83.101	85.401	86.401	85.901	85.601	84.101	84.901	84.601	85.401	86.101	85.901	86.601	86.401	86.801	87.101	86.801	86.801	87.801	87.101	88.101
>20_108_CDI_CSSTBV_98_1	64.801	65.801	69.201	65.001	85.401	85.901	86.601	85.901	85.901	86.101	86.401	85.601	86.801	86.601	85.901	85.901	82.601	82.101	83.601	83.401	84.401	85.401	85.101	84.601	83.901	83.901	83.901	83.901	83.901	83.601	85.901	86.801	86.401	86.101	84.101	84.901	84.601	85.401	86.101	85.901	86.601	86.401	86.801	87.101	86.801	86.801	87.801	87.101	88.101
>20_108_CDI_CSSTBV_98_2	64.501	66.101	69.201	65.001	85.601	85.601	86.401	86.101	86.101	86.401	86.601	85.901	86.101	86.401	86.101	86.601	82.401	81.901	83.401	83.101	84.101	85.101	84.901	85.401	83.601	83.601	83.601	83.601	84.101	83.901	85.601	86.101	85.601	86.801	84.401	84.601	84.901	85.101	85.901	86.101	86.801	86.601	86.101	86.401	86.601	86.601	87.601	87.801	87.801
>21_51_GH_CSSTBV_3_1	68.001	68.501	70.601	68.401	86.601	86.601	87.301	87.601	87.601	87.801	87.601	86.801	87.101	86.801	87.101	87.101	82.401	82.401	83.901	84.101	85.601	85.601	84.901	84.901	83.601	83.601	84.101	84.101	84.101	84.401	86.401	86.401	86.401	86.601	84.901	86.101	85.901	86.101	87.101	87.301	86.401	87.101	86.601	86.801	87.101	87.101	87.101	87.301	87.301
>21_51_GH_CSSTBV_3_2	68.001	68.501	70.601	68.401	86.601	86.601	87.301	87.601	87.601	87.801	87.601	86.801	87.101	86.801	87.101	87.101	82.401	82.401	83.901	84.101	85.601	85.601	84.901	84.901	83.601	83.601	84.101	84.101	84.101	84.401	86.401	86.401	86.401	86.601	84.901	86.101	85.901	86.101	87.101	87.301	86.401	87.101	86.601	86.801	87.101	87.101	87.101	87.301	87.301
>21_51_GH_CSSTBV_8_1	68.001	68.501	70.601	68.401	86.601	86.601	87.301	87.601	87.601	87.801	87.601	86.801	87.101	86.801	87.101	87.101	82.401	82.401	83.901	84.101	85.601	85.601	84.901	84.901	83.601	83.601	84.101	84.101	84.101	84.401	86.401	86.401	86.401	86.601	84.901	86.101	85.901	86.101	87.101	87.301	86.401	87.101	86.601	86.801	87.101	87.101	87.101	87.301	87.301
>20_108_CDI_CSSTBV_62_1	67.501	68.401	68.701	67.101	86.601	86.601	87.301	87.101	87.101	87.301	87.101	86.401	87.601	86.801	87.101	86.601	83.101	83.101	84.601	84.901	85.901	85.901	85.601	85.101	84.401	84.401	84.901	84.901	84.401	84.601	86.601	87.101	87.101	86.401	85.101	86.401	85.601	86.401	87.301	87.101	86.601	86.801	87.301	87.601	87.301	87.301	87.601	87.301	88.301
>20_108_CDI_CSSTBV_171_1	67.501	67.501	69.201	68.101	86.601	86.101	87.301	87.101	86.601	86.801	86.601	85.901	87.601	86.801	87.101	87.601	83.901	83.401	84.401	84.101	85.601	85.601	85.901	85.901	84.101	84.101	84.601	84.601	85.101	84.901	85.901	86.401	85.901	86.101	86.401	86.601	86.401	86.601	86.601	86.401	87.801	87.101	87.601	87.801	87.601	87.601	88.101	87.801	88.301
>20_108_CDI_CSSTBV_171_2	67.701	68.001	71.201	70.101	86.101	86.601	86.801	87.101	87.101	87.301	87.601	86.801	86.601	86.801	86.601	86.601	83.401	82.901	83.901	84.101	85.601	85.601	85.401	85.401	84.601	84.601	84.601	84.601	84.601	84.901	85.401	85.401	85.401	85.601	84.901	86.101	85.901	86.101	86.101	86.401	86.801	87.101	86.601	86.801	87.101	87.101	87.101	87.301	87.301
>20_108_CDI_CSSTBV_169_2	67.201	67.901	69.401	66.701	87.101	87.101	87.301	88.101	87.601	87.801	88.101	86.801	86.601	86.801	87.101	87.601	83.401	82.401	83.401	83.601	85.101	85.101	84.901	85.401	84.101	84.101	84.101	84.101	84.601	84.901	85.401	84.901	84.901	85.601	85.401	86.101	85.901	85.601	85.601	85.901	87.301	86.601	86.101	86.401	86.601	86.601	87.301	88.101	87.601
>20_108_CDI_CSSTBV_169_1	67.701	67.901	69.401	66.701	87.101	87.601	88.301	88.101	88.101	88.301	88.601	87.301	87.601	87.801	87.101	87.601	83.901	83.401	84.401	84.101	85.601	86.101	85.901	85.901	84.601	84.601	84.601	84.601	85.101	84.901	85.401	85.901	85.401	86.101	85.401	86.101	86.401	86.601	86.601	86.801	87.301	87.601	87.101	87.301	87.601	87.601	87.801	87.601	87.601
>20_108_CDI_CSSTBV_170_2	68.001	68.201	69.701	67.001	87.301	87.301	88.601	88.301	88.301	88.601	88.301	87.101	87.801	87.601	87.301	87.801	83.601	83.601	84.601	84.401	85.901	85.901	86.101	86.101	84.401	84.401	84.901	84.901	85.401	85.101	85.601	86.101	85.601	86.401	85.601	86.401	86.601	86.801	86.801	87.101	87.101	87.801	87.301	87.601	87.801	87.801	88.101	87.801	87.801
>20_108_CDI_CSSTBV_168_1	67.701	67.901	71.301	67.001	87.801	87.301	88.601	87.801	87.801	88.101	87.801	86.601	87.801	87.601	87.801	87.801	84.101	83.601	85.101	84.901	85.901	86.401	86.601	86.601	84.401	84.401	84.901	84.901	85.401	85.101	85.601	86.101	85.601	86.401	86.401	86.601	86.401	86.601	86.601	86.801	87.101	87.301	87.301	87.601	87.301	87.301	87.301	87.601	88.101
>20_108_CDI_CSSTBV_170_1	67.701	68.201	70.401	67.201	86.601	86.601	87.801	88.101	87.601	87.801	87.601	86.401	87.601	86.801	86.601	87.601	83.901	83.901	84.101	83.901	86.101	85.401	85.901	85.901	84.601	84.601	85.101	85.101	85.601	85.401	85.601	86.101	85.601	85.901	85.601	86.401	86.601	86.801	86.801	86.601	87.801	87.601	87.601	87.801	88.101	88.101	88.801	88.101	88.101
>21_51_GH_CSSTBV_152_2_2	67.501	69.201	69.201	67.801	86.601	86.601	87.801	87.601	87.101	87.301	87.101	86.401	88.101	87.301	87.101	87.601	83.901	83.401	84.901	84.601	85.601	86.101	85.901	85.401	84.101	84.101	84.601	84.601	85.101	84.901	86.401	86.801	86.401	86.101	85.901	86.601	86.401	86.601	87.101	86.801	87.301	87.101	87.601	87.801	87.601	87.601	88.601	87.801	88.301
>19_147_CDI_CSSTBV_36_2	67.701	69.201	69.201	66.901	87.101	87.101	88.301	87.601	87.601	87.801	87.601	86.801	88.601	87.801	87.601	87.601	83.901	83.901	84.901	84.601	85.601	86.101	85.901	85.401	84.101	84.101	84.601	84.601	84.601	84.401	85.901	86.801	86.401	86.101	85.901	86.101	85.901	86.601	87.101	86.801	86.801	87.101	87.601	87.801	87.601	87.601	88.101	87.301	88.301
>20_108_CDI_CSSTBV_157_1	67.501	68.901	68.901	67.601	86.401	86.401	87.601	87.301	87.301	87.601	87.301	86.601	87.801	87.101	86.801	87.301	83.101	83.601	84.601	84.401	85.901	85.901	85.601	85.601	84.401	84.401	84.901	84.901	84.901	84.601	85.601	86.601	86.101	86.401	85.101	85.901	86.101	86.801	87.301	87.101	87.101	87.301	87.301	87.601	87.801	87.801	88.301	87.601	88.101
>20_108_CDI_CSSTBV_161_2	66.701	68.201	68.401	66.301	86.101	86.601	87.301	87.101	86.601	86.801	87.101	86.401	87.601	87.301	86.601	87.101	84.401	83.401	84.901	84.601	85.601	86.601	85.901	85.401	84.601	84.601	84.601	84.601	85.101	84.901	85.901	86.401	85.901	85.601	85.901	86.601	86.401	86.601	86.601	86.401	87.801	87.101	87.601	87.801	87.601	87.601	88.301	87.601	88.101
>20_108_CDI_CSSTBV_161_3	66.701	68.701	68.901	66.701	86.101	86.101	87.301	87.601	87.101	87.301	87.101	86.401	87.601	86.801	86.601	87.601	83.901	83.901	84.901	84.601	86.101	86.101	85.901	85.901	84.601	84.601	85.101	85.101	85.601	85.401	85.901	86.401	85.901	86.101	85.901	86.601	86.801	87.101	87.101	86.801	87.801	87.601	87.601	87.801	88.101	88.101	88.801	88.101	88.101
>20_108_CDI_CSSTBV_158_2	68.701	68.401	69.701	67.001	86.601	86.601	87.301	87.601	87.101	87.301	87.101	86.401	87.601	86.801	87.101	87.101	83.401	82.901	84.401	84.601	85.601	85.601	85.401	84.901	84.101	84.101	84.601	84.601	84.601	84.901	86.401	86.401	86.401	85.601	85.901	87.101	86.401	86.601	86.601	86.401	87.301	87.101	87.601	87.801	87.601	87.601	88.301	88.101	88.601
>20_108_CDI_CSSTBV_160_2	68.701	68.101	68.901	67.601	87.101	87.101	87.801	87.601	87.601	87.801	87.601	86.801	88.101	87.301	87.601	87.101	83.401	83.401	84.901	85.101	86.101	86.101	85.901	85.401	84.601	84.601	85.101	85.101	84.601	84.901	86.401	86.801	86.801	86.101	85.901	87.101	86.401	87.101	87.101	86.801	87.301	87.601	88.101	88.301	88.101	88.101	88.301	88.101	89.101
>21_51_GH_CSSTBV_45_2	68.701	69.201	68.701	66.901	87.101	87.101	88.301	88.101	88.101	88.301	88.101	87.301	88.101	87.801	87.601	88.101	83.401	83.401	84.901	84.601	85.601	86.101	85.901	85.901	84.101	84.101	84.601	84.601	85.101	84.901	85.901	86.401	85.901	86.601	85.901	86.601	86.801	87.101	87.601	87.801	87.301	88.101	87.601	87.801	88.101	88.101	88.101	87.801	87.801
>20_108_CDI_CSSTBV_158_1	68.501	68.401	68.901	67.601	86.801	86.801	88.101	87.801	87.801	88.101	87.801	87.101	87.801	87.601	87.301	87.801	83.601	83.601	85.101	84.901	85.901	86.401	86.101	86.101	84.401	84.401	84.901	84.901	85.401	85.101	86.101	86.601	86.101	86.801	86.101	86.801	87.101	87.301	87.301	87.601	87.601	88.301	87.801	88.101	88.301	88.301	88.601	88.301	88.301
>20_108_CDI_CSSTBV_160_1	68.701	68.101	68.701	67.301	87.101	87.101	88.301	87.601	87.601	87.801	87.601	86.801	88.101	87.801	87.601	87.601	83.901	83.401	85.401	85.101	85.601	86.601	86.401	85.901	84.101	84.101	84.601	84.601	85.101	84.901	86.401	86.801	86.401	86.601	86.401	87.101	86.801	87.101	87.101	87.301	87.301	88.101	88.101	88.301	88.101	88.101	88.301	88.101	88.601
>20_108_CDI_CSSTBV_156_3	68.201	69.401	68.701	67.301	87.101	87.101	88.301	88.101	88.101	88.301	88.101	87.301	88.601	87.801	87.601	88.101	83.901	84.401	85.401	85.101	86.601	86.601	86.401	86.401	85.101	85.101	85.601	85.601	85.601	85.401	86.401	87.301	86.801	87.101	85.901	86.601	86.801	87.601	88.101	87.801	87.801	88.101	88.101	88.301	88.601	88.601	89.101	88.301	88.801
>20_108_CDI_CSSTBV_157_5	68.701	68.901	68.701	67.101	87.101	87.101	88.301	87.601	87.601	87.801	87.601	86.801	88.601	87.801	87.601	87.601	83.901	83.901	85.401	85.101	86.101	86.601	86.401	85.901	84.601	84.601	85.101	85.101	85.101	84.901	86.401	87.301	86.801	86.601	85.901	86.601	86.401	87.101	87.601	87.301	87.301	87.601	88.101	88.301	88.101	88.101	88.601	87.801	88.801
>21_109_GH_CSSTBV_31_1	68.401	69.001	68.901	66.801	87.301	86.801	87.601	87.801	87.801	88.101	87.801	87.101	87.801	87.101	87.801	87.801	82.101	82.601	83.601	83.801	85.301	84.801	84.601	85.101	83.801	83.801	84.301	84.301	83.801	84.101	85.101	85.601	85.601	85.801	85.101	85.301	85.101	85.801	85.801	85.601	87.101	86.801	86.801	87.101	87.301	87.301	87.801	88.101	88.601
>21_109_GH_CSSTBV_31_2	69.201	69.301	68.901	66.901	87.601	87.101	87.801	87.601	87.601	87.801	87.601	86.801	87.601	87.301	88.101	87.601	82.901	82.401	84.401	84.601	85.101	85.601	85.401	85.401	83.601	83.601	84.101	84.101	84.101	84.401	85.901	85.901	85.901	86.101	85.901	86.101	85.401	85.601	85.601	85.901	86.801	87.101	87.101	87.301	87.101	87.101	87.601	88.301	88.801
>21_109_GH_CSSTBV_29_2	69.201	69.401	68.901	67.201	88.301	87.801	88.601	88.301	88.301	88.601	88.301	87.601	88.301	88.101	88.801	88.301	83.101	82.601	84.601	84.901	85.401	85.901	85.601	85.601	83.901	83.901	84.401	84.401	84.401	84.601	86.101	86.101	86.101	86.401	86.101	86.401	85.601	85.901	85.901	86.101	87.101	87.301	87.301	87.601	87.301	87.301	87.801	88.601	89.101
>21_109_GH_CSSTBV_32_2	68.701	69.401	68.901	67.201	87.801	87.301	88.601	88.301	88.301	88.601	88.301	87.601	88.301	88.101	88.301	88.801	83.101	83.101	84.601	84.401	85.401	85.901	85.601	86.101	83.901	83.901	84.401	84.401	84.901	84.601	85.601	86.101	85.601	86.801	86.101	85.901	86.101	86.401	86.401	86.601	87.601	87.801	87.301	87.601	87.801	87.801	88.301	88.601	88.601
>21_109_GH_CSSTBV_32_1	68.701	69.901	69.401	67.701	87.301	87.301	88.601	88.801	88.301	88.601	88.301	87.601	88.301	88.101	87.801	88.801	83.601	83.101	84.601	84.401	85.401	85.901	85.601	85.601	83.901	83.901	84.401	84.401	85.401	85.101	86.101	86.101	85.601	86.401	86.101	86.401	86.601	86.401	86.401	86.601	87.601	87.801	87.301	87.601	87.801	87.801	88.801	88.601	88.101
>21_109_GH_CSSTBV_29_1	69.201	69.901	69.401	67.701	87.801	87.801	88.601	88.801	88.301	88.601	88.301	87.601	88.301	88.101	88.301	88.301	83.601	82.601	84.601	84.901	85.401	85.901	85.601	85.101	83.901	83.901	84.401	84.401	84.901	85.101	86.601	86.101	86.101	85.901	86.101	86.801	86.101	85.901	85.901	86.101	87.101	87.301	87.301	87.601	87.301	87.301	88.301	88.601	88.601
>21_51_GH_CSSTBV_97_7	66.701	68.201	68.401	67.101	86.801	86.801	88.101	87.801	87.801	88.101	87.801	87.101	87.801	87.601	87.301	87.801	83.101	83.101	84.601	84.401	85.401	85.901	85.601	85.601	84.601	84.601	84.901	84.901	85.401	85.101	85.401	85.901	85.401	86.101	84.601	85.401	85.601	85.901	86.601	86.801	87.101	87.801	87.301	87.601	87.801	87.801	88.801	88.601	88.601
>21_109_GH_CSSTBV_26_2	68.001	67.801	69.201	67.401	86.101	86.101	87.301	87.101	87.101	87.301	87.101	86.401	87.601	86.801	86.601	87.101	82.901	83.401	85.401	85.101	86.101	86.101	85.901	85.901	84.601	84.601	85.101	85.101	85.101	84.901	85.401	86.401	85.901	86.101	84.901	85.601	85.901	86.601	87.101	86.801	87.801	88.101	88.101	88.301	88.601	88.601	88.101	87.301	87.801
>21_109_GH_CSSTBV_26_1	67.501	68.401	68.901	67.801	87.101	87.101	87.801	87.601	87.601	87.801	87.601	86.801	88.101	87.301	87.601	87.101	83.401	83.401	85.401	85.601	86.601	86.601	86.401	85.901	85.101	85.101	85.601	85.601	85.101	85.401	86.601	87.101	87.101	86.401	85.401	86.601	85.901	86.601	87.301	87.101	87.301	87.601	88.101	88.301	88.101	88.101	88.601	88.301	89.301
>20_149_GH_CSSTBV_114_1	64.301	67.801	66.601	67.001	85.801	85.301	86.501	86.301	86.301	86.501	86.301	85.501	86.801	86.001	86.301	86.801	83.001	83.501	84.501	84.301	85.801	85.801	85.501	86.001	84.301	84.301	84.801	84.801	84.801	84.501	85.301	86.301	85.801	86.501	85.501	85.301	85.501	86.301	87.001	86.801	87.001	86.801	86.801	87.001	87.301	87.301	87.801	87.501	88.001
>20_149_GH_CSSTBV_114_2	65.301	68.801	67.301	67.101	86.301	86.301	87.001	87.301	87.301	87.501	87.301	86.501	86.801	86.501	86.801	86.801	83.501	83.501	85.001	85.301	86.301	86.301	86.001	86.001	84.801	84.801	85.301	85.301	85.301	85.501	86.301	86.301	86.301	86.501	85.001	86.301	86.001	86.301	87.001	87.301	86.501	87.301	86.801	87.001	87.301	87.301	87.801	88.001	88.001
>21_51_GH_CSSTBV_110_2	67.001	68.401	68.901	66.501	86.601	86.601	87.301	87.101	87.101	87.301	87.101	86.401	87.101	86.801	87.101	86.601	83.401	82.901	85.401	85.601	85.601	86.101	85.401	84.901	83.601	83.601	84.101	84.101	84.101	84.401	86.601	86.601	86.601	86.401	85.401	86.601	85.901	86.101	86.801	87.101	85.901	86.601	86.601	86.801	86.601	86.601	87.601	87.801	88.301
>21_51_GH_CSSTBV_110_3	66.301	68.201	68.901	66.501	85.901	85.901	87.101	86.801	86.801	87.101	86.801	86.101	87.301	86.601	86.401	86.801	83.101	83.601	85.101	84.901	85.901	85.901	85.101	85.101	83.901	83.901	84.401	84.401	84.401	84.101	85.901	86.801	86.401	86.601	85.101	85.901	86.101	86.801	87.601	87.301	86.601	86.801	86.801	87.101	87.301	87.301	88.301	87.601	88.101
>21_51_GH_CSSTBV_23_1	66.701	68.901	69.701	68.301	86.801	86.801	87.601	88.301	87.801	88.101	87.801	87.101	87.301	87.101	87.301	87.801	83.101	82.601	84.101	84.401	85.901	85.901	85.101	85.101	83.901	83.901	84.401	84.401	84.901	85.101	86.401	85.901	85.901	86.101	86.101	87.301	87.101	86.801	87.601	87.801	87.101	87.301	86.801	87.101	87.301	87.301	88.301	89.101	88.101
>21_51_GH_CSSTBV_23_2	66.701	68.401	69.401	68.101	86.801	86.801	87.601	87.801	87.801	88.101	87.801	87.101	87.801	87.101	87.301	87.301	82.601	83.101	84.101	84.401	86.401	85.901	85.101	85.101	84.401	84.401	84.901	84.901	84.401	84.601	85.901	86.401	86.401	86.101	85.601	86.801	86.601	87.301	88.101	87.801	87.101	87.301	87.301	87.601	87.801	87.801	88.301	88.601	88.601
>20_108_CDI_CSSTBV_31_1	67.201	68.601	68.901	68.601	86.601	86.601	87.301	87.601	87.601	87.801	87.601	86.801	87.101	86.801	87.101	87.101	82.901	82.901	84.401	84.601	85.601	85.601	85.401	85.401	84.101	84.101	84.601	84.601	84.601	84.901	86.601	86.601	86.601	86.801	85.401	86.601	86.401	86.601	87.301	87.601	86.401	87.101	86.601	86.801	87.101	87.101	88.101	88.301	88.301
>20_108_CDI_CSSTBV_29_1	67.201	68.601	69.401	68.101	87.101	87.101	87.801	88.101	88.101	88.301	88.101	87.301	87.601	87.301	87.601	87.601	83.401	83.401	84.901	85.101	86.101	86.101	85.901	85.901	84.601	84.601	85.101	85.101	85.101	85.401	86.601	86.601	86.601	86.801	85.401	86.601	86.401	86.601	87.301	87.601	86.801	87.601	87.101	87.301	87.601	87.601	88.601	88.801	88.801
>20_108_CDI_CSSTBV_122_2	67.201	69.001	68.801	68.301	86.801	86.801	87.601	87.801	87.801	88.101	87.801	87.101	87.801	87.101	87.301	87.301	82.601	83.101	84.101	84.401	85.901	85.401	85.101	85.101	84.401	84.401	84.901	84.901	84.401	84.601	86.401	86.801	86.801	86.601	85.401	86.601	86.401	87.101	87.101	86.801	87.101	87.301	87.301	87.601	87.801	87.801	88.801	88.601	89.101
>20_108_CDI_CSSTBV_90_2	67.001	68.401	69.401	68.101	87.301	86.801	87.601	87.301	87.301	87.601	87.301	86.601	87.301	87.101	87.801	87.301	82.601	82.101	84.101	84.401	84.901	85.401	85.101	85.101	83.401	83.401	83.901	83.901	83.901	84.101	86.401	86.401	86.401	86.601	86.101	86.801	86.101	86.401	86.101	86.401	87.101	87.301	87.301	87.601	87.301	87.301	88.101	88.801	89.301
>20_108_CDI_CSSTBV_96_1	68.001	68.401	68.901	67.201	87.301	86.801	87.601	87.301	87.301	87.601	87.301	86.601	87.801	87.101	87.801	87.301	82.601	82.601	84.101	84.401	85.401	85.401	85.101	85.101	83.901	83.901	84.401	84.401	83.901	84.101	86.401	86.801	86.801	86.601	85.601	86.401	85.601	86.401	87.101	86.801	87.101	86.801	87.301	87.601	87.301	87.301	88.301	88.601	89.601
>21_51_GH_CSSTBV_82_1	65.501	67.201	66.701	67.201	84.901	85.401	86.101	85.901	85.901	86.101	86.401	85.601	86.401	86.101	85.401	85.901	81.601	81.601	82.101	81.901	83.601	84.101	83.401	83.401	82.601	82.601	82.601	82.601	82.601	82.401	84.101	85.101	84.601	84.901	82.901	83.601	83.901	84.601	87.301	87.101	85.101	84.901	84.901	85.101	85.401	85.401	87.101	86.401	86.801
>21_51_GH_CSSTBV_8_2	66.001	68.401	68.701	67.001	85.901	85.401	86.101	86.401	86.401	86.601	86.401	86.101	86.401	86.101	86.801	86.801	82.101	82.101	82.901	83.101	83.601	84.101	84.101	84.601	82.901	82.901	83.401	83.401	83.401	83.601	85.101	85.101	85.101	85.901	83.901	84.601	84.401	84.601	86.601	86.801	84.601	84.901	84.401	84.601	84.901	84.901	87.101	87.801	87.801
>21_51_GH_CSSTBV_63_1	65.801	67.001	68.401	67.801	84.401	84.901	85.601	85.401	85.401	85.601	85.901	85.601	86.401	86.101	85.401	85.901	82.101	82.101	83.101	82.901	84.401	84.901	83.401	83.401	83.101	83.101	83.101	83.101	82.901	82.901	84.101	85.101	84.601	84.901	83.401	84.101	84.401	85.101	87.101	86.801	84.901	85.101	84.601	84.901	85.101	85.101	87.101	86.401	86.801
>21_51_GH_CSSTBV_63_2	66.001	67.701	68.901	68.301	85.101	85.101	86.401	86.101	86.101	86.401	86.101	85.901	86.601	86.401	86.101	86.601	81.901	81.901	83.401	83.101	84.101	84.601	84.101	84.101	82.401	82.401	82.901	82.901	83.401	83.101	84.901	85.401	84.901	85.601	83.601	84.401	84.601	84.901	86.801	87.101	84.601	85.901	84.901	85.101	85.401	85.401	87.301	87.101	87.101
>21_51_GH_CSSTBV_120_1	65.501	68.201	69.501	68.001	84.601	84.601	85.401	85.601	85.101	85.401	85.101	84.901	86.101	85.401	85.601	85.601	81.401	80.901	82.401	82.601	83.601	83.601	83.101	82.601	82.101	82.101	82.601	82.601	82.401	82.601	84.901	84.901	84.901	84.101	83.101	84.401	83.601	83.901	85.901	85.601	84.101	84.401	84.401	84.601	84.401	84.401	86.801	86.601	87.101
>21_51_GH_CSSTBV_121_2	65.001	68.201	68.801	68.001	83.901	84.401	85.101	85.401	84.901	85.101	85.401	85.101	85.401	85.601	84.901	85.901	81.601	80.601	82.101	81.901	82.901	83.901	82.901	82.901	81.901	81.901	81.901	81.901	82.601	82.401	84.101	84.101	83.601	84.401	83.101	83.901	84.101	83.901	85.601	85.901	84.601	84.901	83.901	84.101	84.401	84.401	87.101	86.801	86.401
>21_51_GH_CSSTBV_154_2	66.001	67.701	68.701	68.201	85.401	85.401	86.601	86.801	86.401	86.601	86.401	86.101	86.401	86.101	85.901	86.801	82.601	82.101	84.101	83.901	84.401	84.901	84.901	84.901	83.101	83.101	83.601	83.601	84.601	84.401	85.601	85.601	85.101	85.901	84.901	85.601	85.901	85.601	87.601	87.801	85.101	85.401	84.901	85.101	85.401	85.401	87.601	87.301	86.801
>21_51_GH_CSSTBV_154_3	66.001	67.701	68.701	68.201	85.401	85.401	86.601	86.401	86.401	86.601	86.401	86.101	86.401	86.101	85.901	86.401	82.401	82.401	84.601	84.401	84.901	85.401	85.401	85.401	83.601	83.601	84.101	84.101	84.601	84.401	85.101	85.601	85.101	85.901	84.401	85.101	85.401	85.601	87.601	87.801	84.601	85.401	84.901	85.101	85.401	85.401	87.101	86.801	86.801
>21_51_GH_CSSTBV_149_2	66.301	67.201	69.401	69.101	85.601	85.601	86.801	86.101	86.101	86.401	86.101	85.401	86.601	86.401	86.101	86.101	81.901	81.401	83.401	83.101	83.601	84.601	84.601	84.101	82.401	82.401	82.901	82.901	83.401	83.101	85.101	85.601	85.101	85.401	85.101	85.901	85.601	85.901	87.101	87.301	84.401	85.101	85.101	85.401	85.101	85.101	87.101	86.801	87.301
>21_51_GH_CSSTBV_149_1	64.801	68.901	69.201	67.501	85.401	84.901	85.601	86.401	85.901	86.101	85.901	85.401	85.401	85.101	85.901	86.401	81.101	80.601	82.401	82.601	83.401	83.401	83.401	83.901	82.101	82.101	82.601	82.601	83.101	83.401	84.901	84.401	84.401	85.101	85.401	86.101	85.901	85.601	86.401	86.601	84.601	84.401	83.901	84.101	84.401	84.401	86.801	87.601	87.101
>21_109_GH_CSSTBV_30_6	64.801	68.901	69.201	67.501	84.901	84.901	86.101	86.401	85.901	86.101	85.901	85.401	85.901	85.601	85.401	86.401	81.601	81.101	82.901	82.601	83.401	83.901	83.901	83.901	82.101	82.101	82.601	82.601	83.601	83.401	84.901	84.901	84.401	85.101	85.401	86.101	86.401	86.101	86.801	87.101	84.601	84.901	84.401	84.601	84.901	84.901	87.301	87.101	86.601
>21_51_GH_CSSTBV_70_3	65.801	69.501	68.401	67.401	86.601	86.101	86.801	86.601	86.601	86.801	86.601	85.901	86.601	86.401	87.101	86.601	81.901	81.401	83.601	83.901	84.401	84.901	84.901	84.901	83.101	83.101	83.601	83.601	83.601	83.901	85.401	85.401	85.401	85.601	85.401	86.101	85.401	85.601	86.801	87.101	84.901	85.101	85.101	85.401	85.101	85.101	87.101	87.801	88.301
>21_51_GH_CSSTBV_19_1	65.501	68.001	68.201	67.201	85.901	85.901	86.601	86.801	86.801	87.101	86.801	85.901	86.601	85.901	86.101	86.101	81.901	82.401	83.601	83.901	85.401	84.901	84.901	84.901	84.101	84.101	84.601	84.601	84.101	84.401	84.601	85.101	85.101	84.901	84.101	85.401	85.101	85.901	87.101	86.801	85.401	85.601	85.601	85.901	86.101	86.101	87.601	87.301	87.801
>21_51_GH_CSSTBV_19_2	66.301	68.301	67.901	66.901	86.601	86.101	86.801	87.101	87.101	87.301	87.101	86.101	86.401	86.101	86.801	86.801	82.101	82.101	83.901	84.101	85.101	85.101	85.101	85.601	83.901	83.901	84.401	84.401	84.401	84.601	84.901	84.901	84.901	85.601	84.901	85.601	85.401	85.601	86.801	87.101	85.601	85.901	85.401	85.601	85.901	85.901	87.301	88.101	88.101
>21_51_GH_CSSTBV_58_1	65.301	69.301	67.701	67.501	85.101	84.601	85.901	86.101	85.601	85.901	85.601	84.901	86.101	85.401	85.601	86.601	81.401	81.401	82.401	82.101	83.601	83.601	83.601	84.101	82.401	82.401	82.901	82.901	83.401	83.101	84.601	85.101	84.601	85.401	85.101	85.401	85.601	85.901	87.101	86.801	85.901	85.101	85.101	85.401	85.601	85.601	88.101	87.801	87.801
>21_51_GH_CSSTBV_58_2	66.501	69.001	68.701	68.701	85.601	85.601	86.401	86.101	86.101	86.401	86.101	85.401	86.601	85.901	86.101	85.601	81.401	81.401	82.901	83.101	84.101	84.101	84.101	83.601	82.901	82.901	83.401	83.401	82.901	83.101	85.401	85.901	85.901	85.101	84.601	85.901	85.101	85.901	87.101	86.801	85.401	85.601	86.101	86.401	86.101	86.101	87.601	87.301	88.301
>21_51_GH_CSSTBV_166_2	65.801	68.001	68.401	68.301	86.101	86.601	86.801	86.601	86.601	86.801	87.101	86.401	87.101	86.801	86.601	86.101	82.401	81.901	83.401	83.601	84.601	85.101	84.601	84.101	83.901	83.901	83.901	83.901	83.401	83.601	85.601	86.101	86.601	85.401	84.601	85.901	85.101	85.901	87.101	86.801	85.401	85.101	85.601	85.901	85.601	85.601	87.601	87.301	88.301
>20_108_CDI_CSSTBV_17_2	66.701	68.001	67.501	68.301	85.601	85.101	85.901	86.101	86.101	86.401	86.101	85.601	85.601	85.401	86.101	86.101	81.601	81.601	83.601	83.901	84.401	84.401	84.101	84.601	82.901	82.901	83.401	83.401	83.401	83.601	85.601	85.601	85.601	86.401	83.901	84.601	84.401	84.601	86.601	86.801	85.101	85.401	84.901	85.101	85.401	85.401	86.801	87.601	87.601
>20_108_CDI_CSSTBV_17_1	67.001	68.201	69.101	69.301	84.901	85.401	86.101	85.901	85.401	85.601	85.901	85.401	86.401	86.101	85.401	85.901	82.901	81.901	83.901	83.601	84.101	85.101	84.401	83.901	83.101	83.101	83.101	83.101	83.601	83.401	85.901	86.401	85.901	85.601	84.101	84.901	84.601	84.901	86.801	86.601	85.901	85.101	85.601	85.901	85.601	85.601	87.601	86.801	87.301
>20_108_CDI_CSSTBV_21_2	64.301	67.701	70.701	66.701	85.601	85.101	85.901	86.601	86.101	86.401	86.101	85.601	86.101	85.401	86.101	86.601	82.401	82.401	83.601	83.901	85.101	84.601	84.401	84.901	83.601	83.601	84.101	84.101	84.101	84.401	85.901	85.901	85.901	86.101	84.401	85.101	84.901	85.101	87.101	86.801	85.901	85.101	85.101	85.401	85.601	85.601	87.801	88.101	88.101
>20_108_CDI_CSSTBV_13_1	64.501	67.001	70.701	66.501	85.101	84.601	85.901	85.601	85.101	85.401	85.101	84.601	86.101	85.401	85.601	86.101	82.901	82.401	84.101	83.901	84.601	85.101	84.901	84.901	83.101	83.101	83.601	83.601	84.101	83.901	85.901	86.401	85.901	86.101	84.601	84.901	84.601	84.901	87.301	87.101	85.401	84.601	85.101	85.401	85.101	85.101	87.301	87.101	87.601
>20_108_CDI_CSSTBV_14_2	65.301	67.201	68.501	66.501	84.601	84.601	85.901	86.101	85.601	85.901	85.601	85.101	85.601	85.401	85.101	86.101	82.901	82.401	84.101	83.901	84.601	85.101	85.101	85.101	83.401	83.401	83.901	83.901	84.901	84.601	85.901	85.901	85.401	86.101	84.101	84.901	85.101	84.901	87.301	87.601	85.101	85.401	84.901	85.101	85.401	85.401	87.601	87.301	86.801
>20_108_CDI_CSSTBV_14_3	65.001	68.001	68.701	66.501	85.401	84.901	85.601	86.401	85.901	86.101	85.901	85.401	85.401	85.101	85.901	86.401	82.601	82.101	83.901	84.101	84.901	84.901	84.901	85.401	83.601	83.601	84.101	84.101	84.601	84.901	86.101	85.601	85.601	86.401	84.401	85.101	84.901	84.601	87.101	87.301	85.401	85.101	84.601	84.901	85.101	85.101	87.301	88.101	87.601
>20_108_CDI_CSSTBV_21_1	65.801	67.701	71.001	67.001	85.901	85.901	86.601	86.801	86.801	87.101	86.801	86.401	86.801	86.101	86.401	86.401	82.601	83.101	84.401	84.601	85.901	85.401	85.101	85.101	84.401	84.401	84.901	84.901	84.401	84.601	86.101	86.601	86.601	86.401	84.101	85.401	85.101	85.901	87.801	87.601	85.601	85.901	85.901	86.101	86.401	86.401	88.101	87.801	88.301
>20_108_CDI_CSSTBV_16_2	67.501	68.201	68.401	68.101	86.101	86.101	86.801	87.601	87.101	87.301	87.101	86.601	87.101	86.401	86.601	87.101	82.901	82.901	83.601	83.901	85.101	84.601	84.401	84.401	84.101	84.101	84.601	84.601	84.601	84.901	86.401	86.401	86.401	86.101	84.401	85.601	85.401	85.601	87.601	87.301	86.401	86.101	86.101	86.401	86.601	86.601	88.801	88.601	88.601
>20_108_CDI_CSSTBV_16_3	67.501	67.501	70.701	67.601	85.601	86.101	86.401	87.101	86.601	86.801	87.101	86.601	86.601	86.401	86.101	86.601	82.901	82.401	83.101	83.401	84.601	84.601	83.901	83.901	84.101	84.101	84.101	84.101	84.101	84.401	85.901	85.901	85.901	85.601	83.901	85.101	84.901	85.101	87.101	86.801	86.401	85.601	85.601	85.901	86.101	86.101	88.301	88.101	88.101
>21_51_GH_CSSTBV_146_1	65.501	67.701	68.201	67.801	86.601	86.101	87.301	87.101	86.601	86.801	86.601	85.901	87.601	86.801	87.101	87.601	82.901	82.401	83.901	83.601	84.601	85.101	84.901	84.901	83.101	83.101	83.601	83.601	84.101	83.901	86.101	86.601	86.601	86.401	85.401	85.601	85.401	85.601	87.301	87.101	86.801	86.101	86.601	86.801	86.601	86.601	89.101	88.801	89.301
>21_51_GH_CSSTBV_76_2	65.501	68.701	68.901	68.601	86.401	86.401	87.601	87.301	87.301	87.601	87.301	86.601	87.301	87.101	86.801	87.301	82.901	82.901	84.401	84.101	85.101	85.601	85.401	85.401	83.601	83.601	84.101	84.101	84.601	84.401	86.401	86.801	86.801	87.101	84.901	85.601	85.901	86.101	87.801	88.101	86.101	86.801	86.401	86.601	86.801	86.801	88.601	88.301	88.301
>21_51_GH_CSSTBV_76_1	65.801	68.501	68.701	68.301	87.101	86.601	87.301	87.101	87.101	87.301	87.101	86.401	87.101	86.801	87.601	87.101	82.601	82.101	84.101	84.401	84.901	85.401	85.101	85.101	83.401	83.401	83.901	83.901	83.901	84.101	86.601	86.601	87.101	86.801	85.101	85.901	85.101	85.401	87.101	87.301	85.901	86.101	86.101	86.401	86.101	86.101	87.801	88.601	89.101
>21_51_GH_CSSTBV_146_2	66.001	68.501	70.501	67.801	87.601	87.101	87.801	87.601	87.601	87.801	87.601	86.801	87.601	87.301	88.101	87.601	82.101	81.601	83.601	83.901	84.901	85.401	85.101	85.101	83.401	83.401	83.901	83.901	83.901	84.101	86.601	86.601	87.101	86.801	85.101	85.901	85.101	85.401	86.601	86.801	86.401	86.601	86.601	86.801	86.601	86.601	88.301	89.101	89.601
>21_51_GH_CSSTBV_75_2	65.501	67.401	68.401	67.601	85.601	85.601	86.801	86.101	86.101	86.401	86.101	86.101	87.101	86.401	86.101	86.101	82.101	82.101	84.401	84.101	84.401	84.901	84.901	84.401	83.101	83.101	83.601	83.601	83.601	83.401	85.601	86.601	86.601	85.901	84.101	84.901	84.601	85.401	87.601	87.301	85.601	85.901	86.401	86.601	86.401	86.401	88.101	87.301	88.301
>21_51_GH_CSSTBV_84_1	65.501	68.801	68.701	68.301	85.601	85.601	86.401	86.601	86.101	86.401	86.101	86.101	86.601	85.901	86.101	86.101	82.101	81.601	83.901	84.101	84.401	84.401	84.101	83.601	82.901	82.901	83.401	83.401	83.401	83.601	86.101	86.101	86.601	85.401	84.101	85.401	84.601	84.901	87.101	86.801	85.401	85.101	85.601	85.901	85.601	85.601	87.801	87.601	88.101
>21_51_GH_CSSTBV_50_1	65.801	69.001	68.701	68.301	85.901	85.901	87.101	86.801	86.401	86.601	86.401	86.401	86.801	86.601	86.401	86.801	82.901	81.901	84.601	84.401	84.101	85.101	84.901	84.401	82.601	82.601	83.101	83.101	84.101	83.901	86.401	86.401	86.401	86.101	84.901	85.601	85.401	85.101	87.301	87.601	85.601	85.901	85.901	86.101	85.901	85.901	88.101	87.801	87.801
>21_51_GH_CSSTBV_53_4	69.701	68.501	68.201	67.801	85.901	85.901	86.601	86.401	86.401	86.601	86.801	86.801	86.401	86.601	86.401	86.801	82.401	81.901	84.101	83.901	84.101	85.101	84.401	84.901	83.101	83.101	83.101	83.101	83.601	83.401	85.401	85.901	85.901	86.601	84.401	84.601	84.901	85.101	87.301	87.601	86.101	85.901	85.401	85.601	85.901	85.901	87.601	87.801	87.801
>21_51_GH_CSSTBV_50_2	65.501	68.801	68.401	68.101	86.101	85.601	86.801	86.601	86.601	86.801	86.601	86.601	86.601	86.401	86.601	87.101	82.101	82.101	84.401	84.101	84.401	84.901	84.601	85.101	82.901	82.901	83.401	83.401	83.901	83.601	85.601	86.101	86.101	86.801	84.601	84.901	85.101	85.401	87.601	87.801	85.901	86.101	85.601	85.901	86.101	86.101	87.801	88.101	88.101
>21_51_GH_CSSTBV_75_1	65.801	68.501	68.201	67.801	86.401	85.901	87.101	86.401	86.401	86.601	86.401	86.401	86.801	86.601	86.801	86.801	82.401	81.901	84.601	84.401	84.101	85.101	84.901	84.901	82.601	82.601	83.101	83.101	83.601	83.401	85.901	86.401	86.401	86.601	84.901	85.101	84.901	85.101	87.301	87.601	85.601	85.901	85.901	86.101	85.901	85.901	87.601	87.801	88.301
>20_149_GH_CSSTBV_119_2	66.801	67.201	69.201	68.101	86.301	85.801	87.001	86.801	86.301	86.501	86.301	85.801	87.301	86.501	86.801	87.301	83.501	83.001	84.301	84.001	84.801	85.301	85.501	85.501	83.801	83.801	84.301	84.301	84.801	84.501	85.801	86.301	85.801	86.001	85.501	85.801	85.501	85.801	87.001	86.801	86.501	85.801	86.301	86.501	86.301	86.301	88.301	88.001	88.501
>20_149_GH_CSSTBV_119_1	67.001	68.401	70.201	69.101	86.501	86.501	87.301	88.001	87.501	87.801	87.501	87.001	87.001	86.801	87.001	87.501	83.801	83.301	84.501	84.801	85.501	85.501	85.801	85.801	84.501	84.501	85.001	85.001	85.501	85.801	86.501	86.001	86.001	86.301	84.801	86.001	85.801	85.501	87.301	87.501	86.301	86.501	86.001	86.301	86.501	86.501	88.501	88.801	88.301
>20_149_GH_CSSTBV_115_2	67.501	67.401	69.201	68.101	87.501	87.001	88.301	87.501	87.501	87.801	87.501	86.801	88.001	87.801	88.001	88.001	83.801	83.301	85.301	85.001	85.501	86.501	86.301	86.301	84.001	84.001	84.501	84.501	85.001	84.801	86.001	86.501	86.001	86.801	85.801	86.001	85.801	86.001	87.301	87.501	86.801	87.001	87.001	87.301	87.001	87.001	88.501	88.801	89.301
>20_149_GH_CSSTBV_117_1	67.801	67.701	69.401	68.401	87.501	87.501	88.801	88.001	88.001	88.301	88.001	87.301	88.501	88.301	88.001	88.001	84.301	83.801	85.801	85.501	86.001	87.001	86.801	86.301	84.501	84.501	85.001	85.001	85.501	85.301	86.501	87.001	86.501	86.801	85.801	86.501	86.301	86.501	87.801	88.001	86.801	87.501	87.501	87.801	87.501	87.501	89.001	88.801	89.301
>20_149_GH_CSSTBV_117_2	67.501	67.401	69.401	68.401	87.801	87.301	88.001	87.801	87.801	88.001	87.801	87.001	88.301	87.501	88.301	87.801	83.501	83.501	85.001	85.301	86.301	86.301	86.001	86.001	84.801	84.801	85.301	85.301	84.801	85.001	86.301	86.801	86.801	86.501	85.501	86.301	85.501	86.301	87.501	87.301	87.001	86.801	87.301	87.501	87.301	87.301	88.801	89.001	90.001
>20_149_GH_CSSTBV_118_2	62.801	68.301	69.001	69.101	86.501	86.001	87.301	87.001	86.501	86.801	86.501	85.801	87.501	86.801	87.001	87.501	83.001	82.501	84.001	83.801	84.801	85.301	84.801	84.801	83.501	83.501	84.001	84.001	84.501	84.301	86.301	86.801	86.301	86.501	86.001	86.301	86.001	86.301	87.501	87.301	85.801	85.001	85.501	85.801	85.501	85.501	88.001	87.801	88.301
>20_149_GH_CSSTBV_118_1	63.801	68.501	69.001	69.101	86.801	86.301	87.001	87.301	87.301	87.501	87.301	86.501	86.801	86.501	87.301	87.301	82.301	82.301	83.801	84.001	85.001	85.001	85.001	85.501	83.801	83.801	84.301	84.301	84.301	84.501	86.001	86.001	86.001	86.801	85.301	86.001	85.801	86.001	87.301	87.501	86.001	86.301	85.801	86.001	86.301	86.301	87.801	88.501	88.501
>21_51_GH_CSSTBV_46_1	66.701	69.801	68.701	67.601	86.101	86.101	86.801	87.601	87.101	87.301	87.101	86.401	87.101	86.401	86.601	87.101	82.901	82.901	83.401	83.601	85.601	84.601	84.601	84.601	83.901	83.901	84.401	84.401	84.401	84.601	86.101	86.101	86.101	85.901	85.401	86.601	86.401	86.601	86.801	86.601	87.101	86.801	86.801	87.101	87.301	87.301	88.301	88.101	88.101
>19_147_CDI_CSSTBV_55_1	67.001	68.501	69.701	67.001	87.101	87.101	87.801	87.601	87.601	87.801	87.601	87.601	88.801	88.101	87.801	88.301	83.901	84.401	84.401	84.101	84.601	85.101	85.401	85.401	84.601	84.601	85.101	85.101	85.101	84.901	85.101	86.101	85.601	85.901	84.901	85.101	85.401	86.101	86.401	86.101	87.301	87.601	87.601	87.801	88.101	88.101	88.801	88.101	88.601
>19_147_CDI_CSSTBV_55_2	66.701	68.201	69.401	66.701	87.301	86.801	87.601	87.301	87.301	87.601	87.301	87.301	88.601	87.801	88.101	88.601	83.601	84.101	84.101	83.901	84.401	84.901	85.101	85.601	84.401	84.401	84.901	84.901	84.901	84.601	84.901	85.901	85.401	86.101	85.101	84.901	85.101	85.901	86.101	85.901	87.601	87.301	87.301	87.601	87.801	87.801	88.601	88.301	88.801
>19_147_CDI_CSSTBV_42_1	66.701	68.801	69.701	66.501	86.601	86.601	87.801	88.101	87.601	87.801	87.601	86.801	88.101	87.301	87.101	88.101	83.901	83.901	84.401	84.101	85.101	85.601	85.401	85.401	84.101	84.101	84.601	84.601	85.101	84.901	86.101	86.601	86.101	86.401	85.901	86.101	86.401	86.601	87.301	87.101	87.301	87.101	87.101	87.301	87.601	87.601	89.101	88.301	88.301
>19_147_CDI_CSSTBV_51_1	66.701	68.801	69.701	68.101	86.401	86.401	87.601	87.301	87.301	87.601	87.301	86.601	87.801	87.101	86.801	87.301	83.101	83.601	84.101	83.901	85.401	85.401	85.101	85.101	83.901	83.901	84.401	84.401	84.401	84.101	85.401	86.401	85.901	86.101	85.601	85.901	86.101	86.801	87.101	86.801	87.101	87.301	87.301	87.601	87.801	87.801	88.601	87.801	88.301
>19_147_CDI_CSSTBV_77_1	67.201	69.201	70.101	68.601	86.601	86.601	86.801	87.601	87.101	87.301	87.101	86.801	87.601	86.801	87.101	87.601	83.401	83.401	83.901	84.101	85.101	84.601	84.901	84.901	84.101	84.101	84.601	84.601	84.601	84.901	86.101	86.101	86.101	85.901	85.401	86.101	85.901	86.101	86.401	86.101	87.301	87.101	87.101	87.301	87.601	87.601	88.301	88.101	88.101
>19_147_CDI_CSSTBV_77_2	67.201	68.701	69.701	68.101	86.601	86.601	87.301	87.101	86.601	86.801	86.601	86.401	88.101	87.301	87.101	87.601	83.901	83.401	84.401	84.101	84.601	85.101	85.401	84.901	83.601	83.601	84.101	84.101	84.601	84.401	86.101	86.601	86.101	85.901	85.901	86.101	85.901	86.101	86.401	86.101	87.301	87.101	87.601	87.801	87.601	87.601	88.301	87.601	88.101
>19_147_CDI_CSSTBV_58_1	66.501	69.201	69.201	66.901	86.601	86.101	87.301	87.101	86.601	86.801	86.601	85.901	87.101	86.801	87.101	87.601	83.401	82.401	83.901	83.601	84.101	85.101	84.901	84.901	82.601	82.601	83.101	83.101	84.101	83.901	85.601	85.601	85.101	85.901	85.901	85.601	85.401	85.101	86.401	86.601	86.401	86.101	86.101	86.401	86.101	86.101	87.601	87.801	87.801
>19_147_CDI_CSSTBV_39_1	67.001	68.901	69.401	67.201	87.301	86.801	87.601	87.801	87.301	87.601	87.301	86.601	87.301	87.101	87.801	87.801	83.601	82.601	84.101	84.401	84.901	85.401	85.101	85.101	83.401	83.401	83.901	83.901	84.401	84.601	86.401	85.901	85.901	86.101	86.101	86.401	85.601	85.401	86.101	86.401	86.601	86.401	86.401	86.601	86.401	86.401	87.801	88.601	88.601
>19_147_CDI_CSSTBV_39_2	65.001	68.401	70.301	67.201	86.601	86.601	87.301	87.601	87.101	87.301	87.101	86.401	87.601	86.801	87.101	87.101	83.401	82.901	83.901	84.101	85.101	85.101	84.901	84.401	83.601	83.601	84.101	84.101	84.101	84.401	86.101	86.101	86.101	85.401	85.401	86.101	85.401	85.601	86.401	86.101	86.401	86.101	86.601	86.801	86.601	86.601	88.101	87.801	88.301
>19_147_CDI_CSSTBV_40_2	66.501	68.701	69.401	67.201	86.401	86.401	87.601	87.301	86.801	87.101	86.801	86.101	87.801	87.101	86.801	87.301	84.101	83.601	84.101	83.901	84.901	85.401	85.601	85.101	83.901	83.901	84.401	84.401	84.901	84.601	86.401	86.801	86.401	86.101	85.601	85.901	85.601	85.901	87.101	86.801	86.601	86.401	86.801	87.101	86.801	86.801	88.301	87.601	88.101
>19_147_CDI_CSSTBV_45_1	65.801	68.001	68.901	66.001	86.101	86.101	86.801	86.601	86.601	86.801	87.101	86.401	87.101	86.801	86.101	86.601	82.901	82.901	83.901	83.601	84.601	85.101	84.401	84.401	83.601	83.601	83.601	83.601	83.601	83.401	85.101	86.101	85.601	85.901	84.901	85.101	85.401	86.101	86.401	86.101	86.401	86.101	86.101	86.401	86.601	86.601	87.601	86.801	87.301
>19_147_CDI_CSSTBV_18_1	66.301	68.001	69.401	66.901	85.901	86.401	87.101	86.801	86.801	87.101	87.301	86.601	87.301	87.101	86.401	86.801	83.101	83.101	83.601	83.401	84.901	85.401	84.601	84.601	83.901	83.901	83.901	83.901	83.901	83.601	85.401	86.401	85.901	86.101	85.101	85.401	85.601	86.401	87.101	86.801	86.601	86.401	86.401	86.601	86.801	86.801	87.801	87.101	87.601
>19_147_CDI_CSSTBV_45_2	66.001	68.301	68.701	66.001	86.401	85.901	87.101	86.801	86.801	87.101	86.801	86.101	87.301	86.601	86.801	87.301	82.601	83.101	84.101	83.901	84.901	84.901	84.601	85.101	83.401	83.401	83.901	83.901	83.901	83.601	85.401	86.401	85.901	86.601	85.601	85.401	85.601	86.401	86.601	86.401	86.601	86.401	86.401	86.601	86.801	86.801	87.801	87.601	88.101
>19_147_CDI_CSSTBV_18_2	66.501	67.801	69.201	66.701	86.601	86.101	87.301	86.601	86.601	86.801	86.601	85.901	87.601	86.801	87.101	87.101	82.901	82.901	83.901	83.601	84.601	85.101	84.901	84.901	83.101	83.101	83.601	83.601	83.601	83.401	85.601	86.601	86.101	86.401	85.901	85.601	85.401	86.101	86.801	86.601	86.401	86.101	86.601	86.801	86.601	86.601	87.601	87.301	88.301
>19_147_CDI_CSSTBV_11_1	66.501	68.701	69.901	67.701	86.601	86.601	87.801	87.601	87.101	87.301	87.101	86.401	88.101	87.301	87.101	87.601	83.401	82.901	83.901	83.601	84.601	85.101	85.101	84.601	83.401	83.401	83.901	83.901	84.401	84.101	85.601	86.101	85.601	85.401	85.401	85.601	85.401	85.601	86.601	86.401	86.401	86.101	86.601	86.801	86.601	86.601	88.101	87.301	87.801
>20_108_CDI_CSSTBV_78_1	66.701	68.701	69.401	67.201	87.101	87.101	88.301	87.601	87.601	87.801	87.601	86.801	88.601	87.801	87.601	87.601	82.901	82.901	83.901	83.601	85.101	85.601	85.101	84.601	83.401	83.401	83.901	83.901	83.901	83.601	85.601	86.601	86.101	85.901	85.401	85.601	85.401	86.101	87.601	87.301	86.801	87.101	87.601	87.801	87.601	87.601	87.601	86.801	87.801
>19_147_CDI_CSSTBV_11_2	66.301	68.401	69.201	66.901	87.301	86.801	88.101	87.301	87.301	87.601	87.301	86.601	88.301	87.601	87.801	87.801	83.101	83.101	84.101	83.901	84.901	85.401	85.401	85.401	83.601	83.601	84.101	84.101	84.101	83.901	85.401	86.401	85.901	86.101	85.601	85.401	85.101	85.901	86.801	86.601	86.601	86.401	86.801	87.101	86.801	86.801	87.801	87.601	88.601
>19_147_CDI_CSSTBV_92_1	66.701	68.201	68.901	66.701	87.101	86.601	87.801	87.101	87.101	87.301	87.101	86.401	88.101	87.301	87.601	87.601	83.401	83.401	84.401	84.101	85.101	85.601	85.401	85.401	83.601	83.601	84.101	84.101	84.101	83.901	85.601	86.601	86.101	86.401	85.901	85.601	85.401	86.101	86.801	86.601	86.801	86.601	87.101	87.301	87.101	87.101	88.101	87.801	88.801
>19_147_CDI_CSSTBV_33_1	64.301	68.501	69.001	67.801	86.601	86.601	86.801	87.101	87.101	87.301	87.601	87.101	86.601	86.801	87.101	87.101	83.401	82.901	84.101	84.401	85.101	85.601	84.901	85.401	84.101	84.101	84.101	84.101	84.101	84.401	85.601	85.601	85.601	86.401	85.401	85.601	85.401	85.601	86.101	86.401	86.401	86.101	85.601	85.901	86.101	86.101	87.101	87.801	87.801
>19_147_CDI_CSSTBV_33_2	64.001	68.801	69.501	68.301	85.901	86.401	86.601	87.301	86.801	87.101	87.301	86.801	86.801	86.601	86.401	86.801	83.601	83.101	83.901	84.101	85.401	85.401	84.601	84.601	84.401	84.401	84.401	84.401	84.401	84.601	85.901	85.901	85.901	85.601	85.101	85.901	85.601	85.901	86.401	86.101	86.601	85.901	85.901	86.101	86.401	86.401	87.801	87.601	87.601
>19_147_CDI_CSSTBV_13_1	65.301	68.401	69.201	66.701	86.601	86.601	87.301	87.101	86.601	86.801	87.101	86.401	87.601	87.301	87.101	87.601	84.401	83.401	84.401	84.101	85.101	86.101	84.901	84.901	83.601	83.601	83.601	83.601	84.101	83.901	85.601	86.101	85.601	85.901	85.601	85.401	85.101	85.401	86.101	85.901	86.801	85.601	86.101	86.401	86.101	86.101	88.101	87.801	88.301
>19_147_CDI_CSSTBV_13_2	66.301	68.401	69.401	66.901	86.101	86.601	87.301	87.101	86.601	86.801	87.101	86.401	87.601	87.301	86.601	87.101	84.401	83.401	84.401	84.101	85.101	86.101	85.401	84.901	84.101	84.101	84.101	84.101	84.601	84.401	86.101	86.601	86.101	85.901	85.601	85.901	85.601	85.901	86.601	86.401	86.801	86.101	86.601	86.801	86.601	86.601	88.101	87.301	87.801
>19_147_CDI_CSSTBV_62_1	68.501	68.501	69.301	65.801	87.001	87.001	87.801	88.501	88.001	88.301	88.001	87.501	88.001	87.301	87.501	88.001	83.801	83.801	84.501	84.801	85.501	85.501	84.801	84.801	84.001	84.001	84.501	84.501	84.501	84.801	86.301	86.301	86.301	86.001	85.501	86.301	86.001	86.301	87.501	87.301	86.801	86.501	86.501	86.801	87.001	87.001	88.301	88.001	88.001
>19_147_CDI_CSSTBV_62_2	67.701	68.001	68.901	67.201	86.801	86.801	87.601	87.301	87.301	87.601	87.301	86.801	87.801	87.101	87.301	86.801	83.101	83.101	84.401	84.601	85.401	85.401	84.901	84.401	83.601	83.601	84.101	84.101	83.601	83.901	85.901	86.401	86.401	85.601	85.101	85.901	85.101	85.901	87.101	86.801	85.901	86.101	86.601	86.801	86.601	86.601	87.601	87.301	88.301
>19_147_CDI_CSSTBV_5_2	67.001	69.401	69.401	67.201	86.801	86.801	87.601	87.801	87.301	87.601	87.301	86.601	87.801	87.101	87.301	87.301	83.601	83.101	84.101	84.401	85.401	85.401	84.901	84.401	83.601	83.601	84.101	84.101	84.101	84.401	86.601	86.601	86.601	85.901	85.601	86.401	85.601	85.901	87.301	87.101	86.401	86.101	86.601	86.801	86.601	86.601	87.801	87.601	88.101
>19_147_CDI_CSSTBV_5_1	66.501	68.901	68.901	66.701	86.401	86.801	87.601	87.301	87.301	87.601	87.801	87.101	87.801	87.601	86.801	87.301	83.601	83.601	84.101	83.901	85.401	85.901	84.901	84.901	84.101	84.101	84.101	84.101	84.101	83.901	85.601	86.601	86.101	86.401	85.101	85.401	85.601	86.401	87.801	87.601	86.801	86.601	86.601	86.801	87.101	87.101	87.801	87.101	87.601
>21_51_GH_CSSTBV_135_1	66.701	69.201	70.201	66.301	85.901	85.901	86.601	86.801	86.801	87.101	86.801	85.901	86.601	85.901	86.101	86.101	82.101	82.601	83.601	83.901	84.901	84.901	84.601	84.601	83.901	83.901	84.401	84.401	83.901	84.101	86.101	86.601	86.601	86.401	84.601	85.901	85.601	86.401	87.301	87.101	85.601	85.901	85.901	86.101	86.401	86.401	88.601	88.301	88.801
>21_51_GH_CSSTBV_135_3	67.701	67.901	68.901	66.001	86.101	85.601	86.801	86.601	86.101	86.401	86.101	85.101	86.401	86.101	86.401	86.801	82.901	81.901	83.901	83.601	83.601	85.101	84.901	84.901	82.601	82.601	83.101	83.101	84.101	83.901	85.901	85.901	85.401	86.101	85.401	85.601	85.401	85.101	86.101	86.401	85.901	85.601	85.601	85.901	85.601	85.601	87.801	88.101	88.101
>20_108_CDI_CSSTBV_66_1	66.001	67.101	67.701	67.301	85.901	86.401	87.101	86.801	86.401	86.601	86.801	86.101	87.301	87.101	86.401	86.801	83.601	82.601	84.101	83.901	84.901	85.901	85.101	84.601	83.901	83.901	83.901	83.901	84.401	84.101	85.901	86.401	85.901	85.601	84.901	85.601	85.401	85.601	86.801	86.601	86.601	85.901	86.401	86.601	86.401	86.401	88.301	87.601	88.101
>20_108_CDI_CSSTBV_63_1	66.501	67.201	68.401	67.601	86.401	86.401	87.101	86.401	86.401	86.601	86.801	86.101	87.301	87.101	86.801	86.801	83.101	82.601	84.101	83.901	84.901	85.901	85.101	85.101	83.901	83.901	83.901	83.901	83.901	83.601	85.401	86.401	85.901	86.101	84.901	85.101	84.901	85.601	87.101	86.801	86.601	85.901	86.401	86.601	86.401	86.401	87.801	87.601	88.601
>20_108_CDI_CSSTBV_61_1	66.001	68.701	69.201	68.301	85.601	85.601	86.801	86.101	86.101	86.401	86.101	85.901	87.101	86.401	86.101	86.101	82.401	82.401	83.901	83.601	84.101	84.601	84.901	84.401	83.101	83.101	83.601	83.601	83.601	83.401	85.101	86.101	85.601	85.401	83.901	84.601	84.401	85.101	86.401	86.101	84.901	85.101	85.601	85.901	85.601	85.601	87.101	86.401	87.301
>20_108_CDI_CSSTBV_61_2	66.701	68.901	69.201	68.301	86.401	86.401	87.601	87.301	87.301	87.601	87.301	87.101	87.301	87.101	86.801	87.301	83.101	83.101	84.601	84.401	84.901	85.401	85.601	85.601	83.901	83.901	84.401	84.401	84.901	84.601	85.901	86.401	85.901	86.601	84.601	85.401	85.601	85.901	87.101	87.301	85.601	86.401	85.901	86.101	86.401	86.401	87.801	87.601	87.601
>20_108_CDI_CSSTBV_69_2	66.501	68.401	67.501	67.701	86.801	86.801	88.101	87.301	87.301	87.601	87.301	86.601	88.301	87.601	87.301	87.301	83.401	83.401	84.601	84.401	85.401	85.901	85.601	85.101	83.901	83.901	84.401	84.401	84.401	84.101	86.401	87.301	86.801	86.601	84.901	85.601	85.401	86.101	87.301	87.101	85.901	86.101	86.601	86.801	86.601	86.601	88.601	87.801	88.801
>20_108_CDI_CSSTBV_64_1	67.701	66.501	69.201	68.101	87.101	87.101	87.801	87.601	87.601	87.801	87.601	86.801	87.601	87.301	87.601	87.101	83.401	82.901	85.401	85.601	85.601	86.101	85.401	84.901	84.101	84.101	84.601	84.601	84.401	84.901	85.901	85.901	85.901	85.601	85.601	86.801	86.101	86.401	87.101	87.301	85.101	85.901	85.901	86.101	85.901	85.901	87.101	87.301	87.801
>20_108_CDI_CSSTBV_64_2	67.701	66.501	69.201	68.101	87.101	87.101	87.801	87.601	87.601	87.801	87.601	86.801	87.601	87.301	87.601	87.101	83.401	82.901	85.401	85.601	85.601	86.101	85.401	84.901	84.101	84.101	84.601	84.601	84.401	84.901	85.901	85.901	85.901	85.601	85.601	86.801	86.101	86.401	87.101	87.301	85.101	85.901	85.901	86.101	85.901	85.901	87.101	87.301	87.801
>20_108_CDI_CSSTBV_57_1	66.301	69.601	70.301	66.501	85.901	85.901	87.101	86.401	86.401	86.601	86.401	85.601	87.301	86.601	86.401	86.401	82.601	82.601	83.601	83.401	84.401	84.901	84.601	84.101	83.401	83.401	83.901	83.901	83.901	83.601	84.601	85.601	85.101	84.901	85.101	85.901	85.601	86.401	87.301	87.101	86.601	86.801	87.301	87.601	87.301	87.301	87.801	87.101	88.101
>20_108_CDI_CSSTBV_52_2	67.701	69.201	68.701	67.301	86.601	86.601	87.301	87.101	87.101	87.301	87.101	86.401	87.601	86.801	87.101	86.601	82.901	82.901	83.901	84.101	85.101	85.101	84.901	84.401	84.101	84.101	84.601	84.601	84.101	84.401	85.401	85.901	85.901	85.101	84.901	86.101	85.401	86.101	87.101	86.801	86.801	87.101	87.601	87.801	87.601	87.601	88.101	87.801	88.801
>20_108_CDI_CSSTBV_53_2	66.701	69.201	70.801	67.101	85.901	85.901	87.101	86.801	86.401	86.601	86.401	85.601	87.301	86.601	86.401	86.801	83.101	82.601	83.601	83.401	84.401	84.901	84.601	84.101	83.401	83.401	83.901	83.901	84.401	84.101	85.101	85.601	85.101	84.901	85.101	85.901	85.601	85.901	86.801	86.601	87.101	86.801	87.301	87.601	87.301	87.301	88.301	87.601	88.101
>20_108_CDI_CSSTBV_56_2	66.201	69.301	68.901	67.501	86.301	86.301	87.601	87.801	87.301	87.601	87.301	86.601	87.801	87.101	86.801	87.801	83.801	83.801	84.301	84.101	85.601	85.601	85.301	85.301	84.601	84.601	85.101	85.101	85.601	85.301	85.801	86.301	85.801	86.101	85.801	86.601	86.801	87.101	88.101	87.801	87.801	87.601	87.601	87.801	88.101	88.101	89.301	88.601	88.601
>20_108_CDI_CSSTBV_57_3	67.001	69.201	70.101	67.601	86.101	86.601	86.801	87.601	87.101	87.301	87.601	86.801	87.101	86.801	86.601	87.101	83.401	82.901	83.401	83.601	85.101	85.101	84.401	84.401	84.601	84.601	84.601	84.601	84.601	84.901	85.401	85.401	85.401	85.101	84.901	86.101	85.901	86.101	87.101	86.801	87.801	87.101	87.101	87.301	87.601	87.601	88.601	88.301	88.301
>20_108_CDI_CSSTBV_53_3	67.001	68.701	68.701	67.101	85.601	86.101	86.801	86.601	86.601	86.801	87.101	86.401	87.101	86.801	86.101	86.601	83.401	83.401	83.901	83.601	85.101	85.601	84.901	84.901	84.601	84.601	84.601	84.601	84.601	84.401	84.601	85.601	85.101	85.401	84.401	85.101	85.401	86.101	87.801	87.601	87.301	87.101	87.101	87.301	87.601	87.601	88.601	87.801	88.301
>20_108_CDI_CSSTBV_155_1	67.001	68.701	69.601	67.101	86.101	86.601	87.301	87.101	87.101	87.301	87.601	86.801	87.601	87.301	86.601	87.101	83.401	83.401	83.901	83.601	85.101	85.601	84.901	84.901	84.601	84.601	84.601	84.601	84.601	84.401	84.901	85.901	85.401	85.601	84.901	85.601	85.901	86.601	87.601	87.301	87.801	87.601	87.601	87.801	88.101	88.101	88.601	87.801	88.301
>20_108_CDI_CSSTBV_52_1	67.001	68.701	69.601	67.101	86.401	86.801	87.601	87.301	87.301	87.601	87.801	87.101	87.801	87.601	86.801	87.301	83.601	83.601	84.101	83.901	85.401	85.901	85.101	85.101	84.901	84.901	84.901	84.901	84.901	84.601	85.101	86.101	85.601	85.901	85.101	85.901	86.101	86.801	87.801	87.601	88.101	87.801	87.801	88.101	88.301	88.301	88.801	88.101	88.601
>20_108_CDI_CSSTBV_56_1	67.001	68.701	70.101	67.601	86.801	86.401	87.101	87.301	86.801	87.101	86.801	86.101	86.801	86.601	87.301	87.301	83.101	82.101	83.601	83.901	84.401	84.901	84.601	84.601	83.401	83.401	83.901	83.901	84.401	84.601	85.601	85.101	85.101	85.401	85.601	86.401	85.601	85.401	86.401	86.601	87.101	86.801	86.801	87.101	86.801	86.801	87.801	88.601	88.601
>20_108_CDI_CSSTBV_54_1	67.201	68.401	69.301	66.801	86.801	86.801	87.101	86.801	86.801	87.101	87.301	86.601	87.301	87.101	87.301	86.801	83.101	82.601	83.601	83.901	84.901	85.401	84.601	84.601	84.401	84.401	84.401	84.401	83.901	84.101	85.101	85.601	85.601	85.401	85.101	85.901	85.101	85.901	86.801	86.601	87.601	86.801	87.301	87.601	87.301	87.301	87.801	88.101	89.101
>20_108_CDI_CSSTBV_54_3	67.201	68.401	69.101	66.601	86.801	86.801	87.601	86.801	86.801	87.101	87.301	86.601	87.301	87.601	87.301	87.301	83.601	82.601	84.101	83.901	84.401	85.901	85.101	85.101	83.901	83.901	83.901	83.901	84.401	84.101	85.101	85.601	85.101	85.901	85.601	85.901	85.601	85.901	86.801	87.101	87.601	87.301	87.301	87.601	87.301	87.301	87.801	88.101	88.601
>20_108_CDI_CSSTBV_155_2	67.001	68.401	68.201	66.301	87.101	87.101	88.301	87.601	87.601	87.801	87.601	86.801	88.101	87.801	87.601	87.601	83.901	83.401	84.901	84.601	85.101	86.101	85.901	85.401	84.101	84.101	84.601	84.601	85.101	84.901	85.901	86.401	85.901	86.101	85.901	86.601	86.401	86.601	87.101	87.301	87.301	88.101	88.101	88.301	88.101	88.101	88.601	88.301	88.801
>21_109_GH_CSSTBV_46_1	68.001	70.601	68.801	67.201	87.101	87.101	88.301	88.601	88.101	88.301	88.101	87.301	88.101	87.801	87.601	88.601	85.401	84.901	85.901	85.601	86.101	87.101	86.801	86.801	85.601	85.601	86.101	86.101	87.101	86.801	85.401	85.401	84.901	85.601	86.101	86.801	87.101	86.801	87.101	87.301	87.101	87.301	86.801	87.101	87.301	87.301	88.101	87.801	87.301
>21_109_GH_CSSTBV_46_2	68.201	68.001	67.201	66.501	87.601	87.601	88.801	88.101	88.101	88.301	88.101	87.301	88.601	88.301	88.101	88.101	84.901	84.401	85.901	85.601	85.601	87.101	86.801	86.401	85.101	85.101	85.601	85.601	86.101	85.901	84.901	85.401	84.901	85.101	86.101	86.801	86.601	86.801	86.601	86.801	86.601	87.301	87.301	87.601	87.301	87.301	87.601	87.301	87.801
>21_51_GH_CSSTBV_133_2	64.301	67.301	68.201	66.501	85.401	84.901	86.101	85.901	85.401	85.601	85.401	84.601	86.401	85.601	85.901	86.401	82.901	82.401	83.901	83.601	84.601	85.101	84.901	84.901	83.101	83.101	83.601	83.601	84.101	83.901	85.601	86.101	85.601	85.901	84.901	85.101	84.901	85.101	86.401	86.101	86.101	85.401	85.901	86.101	85.901	85.901	87.301	87.101	87.601
>21_51_GH_CSSTBV_133_1	65.001	68.601	69.401	67.701	85.101	85.101	85.901	86.601	86.101	86.401	86.101	85.401	86.101	85.401	85.601	86.101	82.601	82.601	83.601	83.901	85.401	84.901	84.601	84.601	83.901	83.901	84.401	84.401	84.401	84.601	85.901	85.901	85.901	85.601	84.101	85.401	85.101	85.401	86.601	86.401	85.901	85.601	85.601	85.901	86.101	86.101	87.601	87.301	87.301
>21_51_GH_CSSTBV_130_2	66.701	68.901	68.901	67.601	86.401	86.401	87.101	87.301	87.301	87.601	87.301	86.601	87.301	86.601	86.801	86.801	82.601	83.101	84.101	84.401	85.901	85.401	85.101	85.101	84.401	84.401	84.901	84.901	84.401	84.601	85.901	86.401	86.401	86.101	84.601	85.901	85.601	86.401	87.601	87.301	86.601	86.801	86.801	87.101	87.301	87.301	88.301	88.101	88.601
>21_51_GH_CSSTBV_109_1	66.501	68.001	69.201	68.101	86.101	86.101	86.801	87.601	87.101	87.301	87.101	86.401	87.101	86.401	86.601	87.101	82.901	82.901	83.901	84.101	85.601	85.101	84.901	84.901	84.101	84.101	84.601	84.601	84.601	84.901	86.101	86.101	86.101	85.901	84.901	86.101	85.901	86.101	87.301	87.101	86.801	86.601	86.601	86.801	87.101	87.101	88.601	88.301	88.301
>21_51_GH_CSSTBV_130_1	66.701	68.901	69.701	68.301	86.401	86.401	87.101	87.801	87.301	87.601	87.301	86.601	87.301	86.601	86.801	87.301	83.101	83.101	84.101	84.401	85.901	85.401	85.101	85.101	84.401	84.401	84.901	84.901	84.901	85.101	86.401	86.401	86.401	86.101	85.101	86.401	86.101	86.401	87.601	87.301	87.101	86.801	86.801	87.101	87.301	87.301	88.801	88.601	88.601
>21_51_GH_CSSTBV_123_2	67.701	69.001	68.201	67.301	86.601	86.101	86.801	87.101	87.101	87.301	87.101	86.401	86.601	86.401	87.101	87.101	82.401	82.401	83.901	84.101	85.101	85.101	84.901	85.401	83.601	83.601	84.101	84.101	84.101	84.401	85.601	85.601	85.601	86.401	84.901	85.601	85.401	85.601	86.801	87.101	86.401	86.601	86.101	86.401	86.601	86.601	87.601	88.301	88.301
>21_51_GH_CSSTBV_101_3	66.301	69.001	68.901	67.301	86.101	85.601	86.401	86.601	86.601	86.801	86.601	85.901	86.601	85.901	86.601	86.601	82.401	82.901	83.901	84.101	85.601	85.101	84.901	85.401	84.101	84.101	84.601	84.601	84.101	84.401	85.601	86.101	86.101	86.401	84.601	85.401	85.101	85.901	87.101	86.801	86.801	86.601	86.601	86.801	87.101	87.101	87.601	87.801	88.301
>21_51_GH_CSSTBV_123_1	67.001	68.801	69.201	67.301	86.801	86.401	87.101	86.801	86.801	87.101	86.801	86.101	87.301	86.601	87.301	86.801	82.601	82.601	84.101	84.401	85.401	85.401	85.101	85.101	83.901	83.901	84.401	84.401	83.901	84.101	85.901	86.401	86.401	86.101	85.101	85.901	85.101	85.901	87.101	86.801	86.601	86.401	86.801	87.101	86.801	86.801	87.801	88.101	89.101
>21_51_GH_CSSTBV_124_2	67.201	69.001	69.401	67.601	86.601	86.601	87.301	87.101	87.101	87.301	87.101	86.401	87.601	86.801	87.101	86.601	82.901	82.901	84.401	84.601	85.601	85.601	85.401	84.901	84.101	84.101	84.601	84.601	84.101	84.401	86.101	86.601	86.601	85.901	84.901	86.101	85.401	86.101	87.301	87.101	86.401	86.601	87.101	87.301	87.101	87.101	88.101	87.801	88.801
>21_51_GH_CSSTBV_77_1	66.701	68.101	69.201	67.801	87.101	86.601	87.301	87.601	87.601	87.801	87.601	86.801	87.601	86.801	87.601	87.601	82.901	83.401	84.401	84.601	86.101	85.601	85.401	85.901	84.601	84.601	85.101	85.101	84.601	84.901	86.101	86.601	86.601	86.801	85.401	86.101	85.901	86.601	87.801	87.601	87.301	87.101	87.101	87.301	87.601	87.601	88.601	88.801	89.301
>21_51_GH_CSSTBV_81_1	67.201	68.101	69.201	67.801	87.101	87.101	87.801	87.601	87.601	87.801	87.601	86.801	88.101	87.301	87.601	87.101	83.401	83.401	84.901	85.101	86.101	86.101	85.901	85.401	84.601	84.601	85.101	85.101	84.601	84.901	86.601	87.101	87.101	86.401	85.401	86.601	85.901	86.601	87.801	87.601	86.801	87.101	87.601	87.801	87.601	87.601	88.601	88.301	89.301
>21_51_GH_CSSTBV_92_1	65.501	66.301	68.901	67.801	87.601	87.101	88.301	87.601	87.601	87.801	87.601	86.801	88.101	87.801	88.101	88.101	82.901	82.401	84.401	84.101	84.601	85.601	85.401	85.401	83.101	83.101	83.601	83.601	84.101	83.901	86.601	87.101	86.601	87.301	85.901	86.101	85.901	86.101	86.401	86.601	87.301	87.601	87.601	87.801	87.601	87.601	88.601	88.801	89.301
>21_51_GH_CSSTBV_92_2	66.701	67.501	69.401	68.301	86.801	86.801	88.101	87.301	87.301	87.601	87.301	86.601	88.301	87.601	87.301	87.301	83.101	83.101	84.601	84.401	85.401	85.901	85.601	85.101	83.901	83.901	84.401	84.401	84.401	84.101	86.801	87.801	87.301	87.101	85.601	86.401	86.101	86.801	87.101	86.801	87.601	87.801	88.301	88.601	88.301	88.301	89.301	88.601	89.601
>21_51_GH_CSSTBV_77_2	67.001	67.801	69.201	68.101	86.601	86.601	87.801	87.101	87.101	87.301	87.101	86.401	88.101	87.301	87.101	87.101	83.401	83.401	84.901	84.601	85.601	86.101	85.901	85.401	84.101	84.101	84.601	84.601	84.601	84.401	86.101	87.101	86.601	86.401	85.401	86.101	85.901	86.601	87.801	87.601	86.801	87.101	87.601	87.801	87.601	87.601	88.601	87.801	88.801
>20_108_CDI_CSSTBV_162_1	66.701	67.901	68.701	67.301	86.601	86.601	87.801	87.101	87.101	87.301	87.101	86.401	88.101	87.301	87.101	87.101	83.401	83.401	84.901	84.601	85.601	86.101	85.901	85.401	84.101	84.101	84.601	84.601	84.601	84.401	86.101	87.101	86.601	86.401	85.401	86.101	85.901	86.601	87.301	87.101	87.301	87.601	88.101	88.301	88.101	88.101	88.601	87.801	88.801
>20_108_CDI_CSSTBV_162_2	67.001	68.201	68.901	67.601	86.801	86.801	88.101	87.301	87.301	87.601	87.301	86.601	88.301	87.601	87.301	87.301	83.601	83.601	85.101	84.901	85.901	86.401	86.101	85.601	84.401	84.401	84.901	84.901	84.901	84.601	86.401	87.301	86.801	86.601	85.601	86.401	86.101	86.801	87.601	87.301	87.101	87.301	87.801	88.101	87.801	87.801	88.801	88.101	89.101
>20_108_CDI_CSSTBV_118_2	67.001	68.201	68.701	67.301	86.801	87.301	88.101	87.301	87.301	87.601	87.801	87.101	87.801	88.101	87.301	87.301	84.101	83.101	85.101	84.901	85.401	86.801	86.101	85.601	84.401	84.401	84.401	84.401	84.901	84.601	86.401	86.801	86.401	86.601	85.601	86.401	86.101	86.401	87.101	87.301	87.101	87.301	87.301	87.601	87.301	87.301	88.301	88.101	88.601
>21_51_GH_CSSTBV_117_1	67.001	68.801	68.901	67.101	86.401	86.801	87.601	86.801	86.801	87.101	87.301	86.601	87.301	87.601	86.801	86.801	83.601	82.601	84.601	84.401	84.901	86.401	85.601	85.101	83.901	83.901	83.901	83.901	84.401	84.101	85.901	86.401	85.901	86.101	85.101	85.901	85.601	85.901	87.101	87.301	86.601	86.801	86.801	87.101	86.801	86.801	87.801	87.601	88.101
>21_51_GH_CSSTBV_100_2	67.001	69.301	69.401	67.601	86.401	86.401	87.601	87.301	87.301	87.601	87.301	86.601	87.301	87.101	86.801	87.301	83.101	83.101	84.601	84.401	85.401	85.901	85.601	85.601	83.901	83.901	84.401	84.401	84.901	84.601	85.901	86.401	85.901	86.601	85.101	85.901	86.101	86.401	87.601	87.801	86.601	87.301	86.801	87.101	87.301	87.301	88.301	88.101	88.101
>21_51_GH_CSSTBV_32_2	67.001	68.701	69.201	67.801	86.601	86.601	87.801	87.601	87.601	87.801	87.601	86.801	87.601	87.301	87.101	87.601	83.401	83.401	84.901	84.601	85.601	86.101	85.901	85.901	84.101	84.101	84.601	84.601	85.101	84.901	86.101	86.601	86.101	86.801	85.401	86.101	86.401	86.601	87.801	88.101	86.801	87.601	87.101	87.301	87.601	87.601	88.601	88.301	88.301
>21_51_GH_CSSTBV_173_1	65.301	69.701	69.201	67.301	87.101	87.101	87.801	87.601	87.601	87.801	88.101	87.301	87.601	87.801	87.601	88.101	83.901	83.401	84.901	84.601	85.101	86.101	85.901	86.401	84.601	84.601	84.601	84.601	85.101	84.901	85.601	86.101	85.601	86.801	85.901	85.601	85.901	86.101	86.401	86.601	86.801	86.601	86.101	86.401	86.601	86.601	87.601	87.801	87.801
>21_51_GH_CSSTBV_173_3	66.501	69.901	69.401	67.601	87.601	87.601	88.301	88.101	88.101	88.301	88.101	87.301	88.101	87.801	88.101	87.601	83.901	83.401	85.401	85.601	85.601	86.101	86.401	85.901	84.601	84.601	85.101	85.101	85.101	85.401	86.601	86.601	86.601	86.401	85.901	86.601	85.901	86.101	86.401	86.601	85.901	86.601	86.601	86.801	86.601	86.601	87.601	87.801	88.301
>21_51_GH_CSSTBV_134_1	65.801	69.701	68.901	67.201	87.101	86.601	87.801	87.601	87.101	87.301	87.101	86.401	87.601	87.301	87.601	88.101	83.401	82.401	84.401	84.101	84.601	85.601	85.401	85.401	83.101	83.101	83.601	83.601	84.601	84.401	86.101	86.101	85.601	86.401	85.601	85.901	85.601	85.401	85.901	86.101	86.401	86.101	86.101	86.401	86.101	86.101	87.601	87.801	87.801
>21_51_GH_CSSTBV_134_2	66.001	69.901	69.201	67.401	87.301	86.801	87.601	87.801	87.801	88.101	87.801	87.101	87.301	87.101	87.801	87.801	82.601	82.601	84.101	84.401	85.401	85.401	85.101	85.601	83.901	83.901	84.401	84.401	84.401	84.601	85.901	85.901	85.901	86.601	84.901	85.601	85.401	85.601	86.101	86.401	86.101	86.401	85.901	86.101	86.401	86.401	87.301	88.101	88.101
>20_108_CDI_CSSTBV_43_2	65.801	67.801	67.601	65.801	87.801	87.301	88.601	87.801	87.801	88.101	87.801	87.101	88.301	88.101	88.301	88.301	84.101	83.601	85.101	84.901	85.401	86.401	86.101	86.101	84.401	84.401	84.901	84.901	85.401	85.101	86.101	86.601	86.101	86.801	85.601	85.901	85.601	85.901	86.801	87.101	86.801	87.101	87.101	87.301	87.101	87.101	88.101	88.301	88.801
>20_108_CDI_CSSTBV_47_1	66.001	66.001	68.701	66.401	86.801	86.801	87.601	87.301	87.301	87.601	87.801	87.101	87.801	87.601	87.301	87.801	84.101	84.101	84.601	84.401	85.901	86.401	85.101	85.601	85.401	85.401	85.401	85.401	85.101	85.101	85.401	86.401	85.901	86.601	85.401	85.601	85.901	86.601	87.601	87.301	87.301	86.601	86.601	86.801	87.101	87.101	88.801	88.601	89.101
>20_108_CDI_CSSTBV_47_2	67.001	67.601	68.701	67.301	87.101	87.601	88.301	87.601	87.601	87.801	88.101	87.301	88.101	88.301	87.601	87.601	85.401	84.401	85.901	85.601	86.101	87.601	86.401	85.901	85.601	85.601	85.601	85.601	85.901	85.901	86.601	87.101	86.601	86.801	86.101	86.801	86.601	86.801	87.801	88.101	87.101	87.301	87.301	87.601	87.301	87.301	89.101	88.801	89.301
>20_108_CDI_CSSTBV_39_2	66.301	67.801	69.401	68.201	87.301	87.301	88.101	88.301	88.301	88.601	88.301	87.601	87.801	87.601	87.801	87.801	83.601	83.601	84.601	84.901	85.901	85.901	85.601	85.601	84.901	84.901	85.401	85.401	85.401	85.601	85.901	85.901	85.901	86.101	84.401	85.601	85.401	85.601	86.601	86.801	85.901	86.601	86.101	86.401	86.601	86.601	88.301	88.601	88.601
>20_108_CDI_CSSTBV_37_2	65.801	67.301	69.701	68.201	87.801	87.301	88.101	87.801	87.801	88.101	87.801	87.101	87.801	87.601	88.301	87.801	83.601	83.101	84.601	84.901	85.401	85.901	85.601	85.601	84.401	84.401	84.901	84.901	84.901	85.101	85.901	85.901	85.901	86.101	85.401	86.101	85.401	85.601	86.601	86.801	85.901	86.101	86.101	86.401	86.101	86.101	87.801	88.601	89.101
>20_108_CDI_CSSTBV_37_1	66.701	67.801	69.201	67.701	87.801	87.801	88.601	88.301	88.301	88.601	88.301	87.601	88.301	88.101	88.301	87.801	84.101	83.601	85.101	85.401	85.901	86.401	86.101	85.601	84.901	84.901	85.401	85.401	85.401	85.601	86.401	86.401	86.401	86.101	84.901	86.101	85.401	85.601	86.601	86.801	85.901	86.601	86.601	86.801	86.601	86.601	88.301	88.601	89.101
>20_108_CDI_CSSTBV_45_1	66.501	67.601	69.401	68.101	87.101	87.101	88.301	88.601	88.101	88.301	88.101	87.301	88.101	87.801	87.601	88.601	84.401	83.901	84.901	84.601	85.601	86.101	85.901	85.901	84.601	84.601	85.101	85.101	86.101	85.901	86.601	86.601	86.101	86.801	85.601	86.401	86.601	86.401	87.301	87.601	87.101	87.301	86.801	87.101	87.301	87.301	89.601	89.301	88.801
>20_108_CDI_CSSTBV_45_2	66.501	67.101	69.201	67.801	87.101	87.101	88.301	88.101	87.601	87.801	87.601	86.801	88.601	87.801	87.601	88.101	84.401	83.901	84.901	84.601	85.601	86.101	85.901	85.401	84.601	84.601	85.101	85.101	85.601	85.401	86.601	87.101	86.601	86.401	85.601	86.401	86.101	86.401	87.301	87.101	87.101	86.801	87.301	87.601	87.301	87.301	89.601	88.801	89.301
>20_108_CDI_CSSTBV_43_1	66.501	67.801	69.201	67.801	87.301	87.301	88.101	88.301	87.801	88.101	87.801	87.101	88.301	87.601	87.801	87.801	84.401	83.901	84.901	85.101	86.101	86.101	85.901	85.401	85.101	85.101	85.601	85.601	85.601	85.901	86.801	86.801	86.801	86.101	85.601	86.801	86.101	86.401	87.301	87.101	87.301	87.101	87.601	87.801	87.601	87.601	89.301	89.101	89.601
>20_108_CDI_CSSTBV_44_1	66.701	67.001	69.401	68.601	87.301	87.301	88.601	88.301	88.301	88.601	88.301	87.601	88.801	88.101	87.801	88.301	84.401	84.901	85.401	85.101	86.601	86.601	86.401	86.401	85.601	85.601	86.101	86.101	86.101	85.901	86.101	87.101	86.601	86.801	85.601	86.401	86.601	87.301	88.301	88.101	87.301	87.601	87.601	87.801	88.101	88.101	89.601	88.801	89.301
>20_108_CDI_CSSTBV_44_2	66.501	67.801	69.201	67.801	87.801	87.801	89.101	88.301	88.301	88.601	88.301	87.601	89.301	88.601	88.301	88.301	84.901	84.901	85.901	85.601	86.601	87.101	86.801	86.401	85.601	85.601	86.101	86.101	86.101	85.901	86.401	87.301	86.801	86.601	86.101	86.801	86.601	87.301	88.301	88.101	87.301	87.601	88.101	88.301	88.101	88.101	89.601	88.801	89.801
>20_108_CDI_CSSTBV_36_1	66.001	68.201	68.901	67.001	87.301	86.801	87.601	87.301	87.301	87.601	87.301	86.601	87.301	87.101	87.801	87.301	83.101	82.601	84.601	84.901	85.401	85.901	85.601	85.601	83.901	83.901	84.401	84.401	84.401	84.601	86.801	86.801	86.801	87.101	86.101	86.801	86.101	86.401	87.101	87.301	86.401	86.601	86.601	86.801	86.601	86.601	87.801	88.601	89.101
>20_108_CDI_CSSTBV_36_4	65.501	68.201	69.201	67.201	86.401	86.401	87.601	87.301	87.301	87.601	87.301	86.601	87.801	87.101	86.801	87.301	83.101	83.601	84.601	84.401	85.901	85.901	85.601	85.601	84.401	84.401	84.901	84.901	84.901	84.601	86.401	87.301	86.801	87.101	85.601	86.401	86.601	87.301	88.101	87.801	86.801	87.101	87.101	87.301	87.601	87.601	88.801	88.101	88.601
>21_51_GH_CSSTBV_163_2	67.701	68.601	68.501	67.801	87.301	87.301	88.101	88.301	88.301	88.601	88.301	87.601	87.801	87.601	87.801	87.801	83.901	83.901	84.601	84.901	85.901	85.901	86.101	86.101	85.401	85.401	85.901	85.901	85.901	86.101	86.401	86.401	86.401	86.601	85.101	86.401	86.101	86.401	87.101	87.301	86.601	87.301	86.801	87.101	87.301	87.301	88.801	89.101	89.101
>21_51_GH_CSSTBV_35_3	67.501	68.301	68.201	67.601	87.101	87.101	88.301	88.101	87.601	87.801	87.601	86.801	88.101	87.801	87.601	88.101	84.601	83.601	84.901	84.601	85.101	86.101	86.401	85.901	84.601	84.601	85.101	85.101	86.101	85.901	86.601	86.601	86.101	86.401	85.901	86.601	86.401	86.101	86.801	87.101	86.801	87.101	87.101	87.301	87.101	87.101	89.101	88.801	88.801
>21_51_GH_CSSTBV_163_1	67.701	68.601	68.501	67.801	87.301	87.301	88.101	88.301	87.801	88.101	87.801	87.101	87.801	87.601	87.801	87.801	84.401	83.401	84.601	84.901	85.401	85.901	86.101	85.601	84.901	84.901	85.401	85.401	85.901	86.101	86.801	86.401	86.401	86.101	85.601	86.801	86.101	85.901	86.601	86.801	86.601	86.801	86.801	87.101	86.801	86.801	88.801	89.101	89.101
>21_51_GH_CSSTBV_101_1	68.001	69.501	67.301	65.801	86.101	85.601	86.401	86.601	86.101	86.401	86.101	85.401	86.101	85.901	86.601	86.601	82.101	81.101	83.101	83.401	83.401	84.401	84.101	84.101	82.401	82.401	82.901	82.901	83.401	83.601	86.101	85.601	85.601	85.901	84.901	85.601	84.901	84.601	86.101	86.401	85.901	85.601	85.601	85.901	85.601	85.601	87.101	87.801	87.801
>21_51_GH_CSSTBV_124_1	67.501	68.001	67.501	64.801	85.601	85.101	86.401	85.601	85.601	85.901	85.601	84.901	86.101	85.901	86.101	86.101	81.601	81.101	83.101	82.901	82.901	84.401	84.101	84.101	81.901	81.901	82.401	82.401	82.901	82.601	85.101	85.601	85.101	85.901	84.401	84.601	84.401	84.601	86.101	86.401	85.401	85.601	85.601	85.901	85.601	85.601	86.601	86.801	87.301
>21_51_GH_CSSTBV_91_1	68.001	69.001	66.801	65.301	86.101	85.601	86.801	86.101	86.101	86.401	86.101	85.401	86.601	86.401	86.601	86.601	82.101	81.601	83.601	83.401	83.401	84.901	84.601	84.601	82.401	82.401	82.901	82.901	83.401	83.101	85.601	86.101	85.601	86.401	84.901	85.101	84.901	85.101	86.601	86.801	85.901	86.101	86.101	86.401	86.101	86.101	87.101	87.301	87.801
>21_51_GH_CSSTBV_93_1	68.201	69.301	67.301	65.801	85.901	85.901	86.601	86.401	86.401	86.601	86.401	85.601	86.801	86.101	86.401	85.901	81.901	81.901	83.401	83.601	84.101	84.601	84.401	83.901	83.101	83.101	83.601	83.601	83.101	83.401	85.901	86.401	86.401	85.601	84.101	85.401	84.601	85.401	86.801	86.601	85.601	85.901	86.401	86.601	86.401	86.401	87.301	87.101	88.101
>21_51_GH_CSSTBV_93_2	67.701	69.301	67.301	65.801	85.401	85.401	86.601	86.401	85.901	86.101	85.901	85.101	86.801	86.101	85.901	86.401	82.401	81.901	83.401	83.101	83.601	84.601	84.401	83.901	82.601	82.601	83.101	83.101	83.601	83.401	85.901	86.401	85.901	85.601	84.601	85.401	85.101	85.401	86.801	86.601	86.101	85.901	86.401	86.601	86.401	86.401	87.801	87.101	87.601
>21_51_GH_CSSTBV_52_4	68.201	67.501	68.901	65.501	86.101	86.101	86.801	87.101	86.601	86.801	86.601	85.901	87.101	86.401	86.601	86.601	82.901	82.401	83.901	84.101	84.601	85.101	84.901	84.401	83.601	83.601	84.101	84.101	84.101	84.401	86.101	86.101	86.101	85.401	85.401	86.601	85.901	86.101	87.301	87.101	86.801	86.601	87.101	87.301	87.101	87.101	88.601	88.301	88.801
>20_108_CDI_CSSTBV_96_2	68.001	68.801	68.901	67.201	86.401	86.401	87.601	87.301	86.801	87.101	86.801	86.101	87.801	87.101	86.801	87.301	83.101	82.601	84.101	83.901	84.901	85.401	85.101	84.601	83.401	83.401	83.901	83.901	84.401	84.101	86.401	86.801	86.401	86.101	85.601	86.401	86.101	86.401	87.101	86.801	87.101	86.801	87.301	87.601	87.301	87.301	88.801	88.101	88.601
>20_108_CDI_CSSTBV_91_3	68.201	68.501	71.301	67.601	86.101	86.101	86.801	87.101	86.601	86.801	86.601	85.901	87.101	86.401	86.601	86.601	82.901	82.401	83.901	84.101	85.101	85.101	84.901	84.401	83.601	83.601	84.101	84.101	84.101	84.401	86.101	86.101	86.101	85.401	84.901	86.101	85.401	85.601	86.801	86.601	86.401	86.101	86.601	86.801	86.601	86.601	88.101	87.801	88.301
>20_108_CDI_CSSTBV_93_2	68.201	68.101	69.601	67.201	86.401	86.401	87.601	86.801	86.801	87.101	86.801	86.101	87.801	87.101	86.801	86.801	83.601	83.601	85.101	84.901	85.901	86.401	86.101	85.601	84.401	84.401	84.901	84.901	84.901	84.601	85.401	86.401	85.901	85.601	85.101	85.901	85.601	86.401	87.601	87.301	86.101	86.401	86.801	87.101	86.801	86.801	88.101	87.301	88.301
>20_108_CDI_CSSTBV_91_2	67.001	67.801	68.201	66.801	85.901	85.401	86.601	86.801	86.401	86.601	86.401	85.601	86.801	86.101	86.401	87.301	82.601	82.601	83.601	83.401	84.901	84.901	84.601	85.101	83.401	83.401	83.901	83.901	84.401	84.101	85.401	85.901	85.401	86.101	85.101	85.401	85.601	85.901	87.101	86.801	87.101	86.401	86.401	86.601	86.801	86.801	88.301	88.101	88.101
>20_108_CDI_CSSTBV_92_1	68.501	69.201	69.901	67.001	86.601	86.101	86.801	87.101	87.101	87.301	87.101	86.401	86.601	86.801	87.101	87.101	82.401	82.401	83.901	84.101	85.101	85.101	84.901	85.401	83.601	83.601	84.101	84.101	84.101	84.401	85.101	85.101	85.101	85.901	84.901	85.601	85.401	85.601	86.801	87.101	85.901	86.101	85.601	85.901	86.101	86.101	87.301	88.101	88.101
>20_108_CDI_CSSTBV_92_2	68.201	68.701	69.401	66.501	86.401	85.901	87.101	86.801	86.801	87.101	86.801	86.101	86.801	86.601	86.801	87.301	82.601	82.601	84.101	83.901	84.901	85.401	85.101	85.601	83.401	83.401	83.901	83.901	84.401	84.101	85.401	85.901	85.401	86.601	85.101	85.401	85.601	85.901	87.101	87.301	86.601	86.801	86.401	86.601	86.801	86.801	87.801	88.101	88.101
>20_108_CDI_CSSTBV_100_1	65.801	68.401	66.901	66.701	86.601	86.101	86.801	86.601	86.601	86.801	86.601	85.901	86.601	86.401	87.601	86.601	82.901	82.401	83.901	84.101	85.101	85.601	85.901	85.901	84.101	84.101	84.601	84.601	84.601	84.901	86.101	86.101	86.101	86.401	84.601	85.401	84.601	84.901	86.401	86.601	85.901	86.101	86.101	86.401	86.101	86.101	86.601	87.301	87.801
>20_108_CDI_CSSTBV_101_1	66.701	68.701	68.901	66.301	86.401	85.901	86.601	86.401	86.401	86.601	86.401	85.601	86.401	86.101	87.301	86.401	83.101	82.601	84.101	84.401	84.901	85.401	86.101	86.101	84.401	84.401	84.901	84.901	84.901	85.101	86.401	86.401	86.401	86.601	84.601	85.401	84.601	84.901	86.101	86.401	86.101	86.401	86.401	86.601	86.401	86.401	86.801	87.601	88.101
>20_108_CDI_CSSTBV_101_2	66.301	68.001	69.201	66.501	85.901	85.401	86.601	86.401	86.401	86.601	86.401	85.601	86.401	86.101	86.801	86.801	83.101	83.101	84.101	83.901	84.901	85.401	86.101	86.601	84.401	84.401	84.901	84.901	85.401	85.101	85.901	86.401	85.901	87.101	84.601	84.901	85.101	85.401	86.601	86.801	86.601	86.801	86.401	86.601	86.801	86.801	87.301	87.601	87.601
>20_108_CDI_CSSTBV_102_2	66.301	68.701	68.901	66.301	86.101	85.601	86.801	86.601	86.601	86.801	86.601	85.901	86.601	86.401	87.101	87.101	83.401	83.401	84.401	84.101	85.101	85.601	86.401	86.801	84.601	84.601	85.101	85.101	85.601	85.401	86.101	86.601	86.101	87.301	84.901	85.101	85.401	85.601	86.801	87.101	86.801	87.101	86.601	86.801	87.101	87.101	87.601	87.801	87.801
>19_147_CDI_CSSTBV_90_1	66.301	69.201	69.201	67.601	87.301	86.801	87.601	87.801	87.801	88.101	87.801	87.101	87.301	87.101	87.801	87.801	83.601	83.601	84.101	84.401	85.401	85.401	85.601	86.101	84.401	84.401	84.901	84.901	84.901	85.101	86.401	86.401	86.401	87.101	85.601	85.901	85.601	85.901	86.601	86.801	86.601	86.801	86.401	86.601	86.801	86.801	87.301	88.101	88.101
>19_147_CDI_CSSTBV_90_2	65.701	68.701	68.401	67.301	86.901	86.601	87.901	87.201	87.201	87.401	87.201	86.401	88.201	87.401	87.401	87.401	83.901	83.901	84.401	84.101	85.101	85.601	85.901	85.601	84.101	84.101	84.601	84.601	84.601	84.401	86.101	87.201	86.601	86.601	85.601	85.601	85.401	86.101	86.901	86.601	86.601	86.601	87.201	87.401	87.201	87.201	87.701	87.201	88.201
>19_147_CDI_CSSTBV_40_3	66.501	68.701	69.201	66.901	86.401	86.401	87.601	87.301	87.301	87.601	87.301	86.601	87.301	87.101	86.801	87.301	83.601	83.601	84.101	83.901	84.901	85.401	85.601	85.601	83.901	83.901	84.401	84.401	84.901	84.601	85.901	86.401	85.901	86.601	85.101	85.401	85.601	85.901	87.101	87.301	86.101	86.801	86.401	86.601	86.801	86.801	87.801	87.601	87.601
>20_108_CDI_CSSTBV_166_1	66.501	68.701	69.001	67.601	86.101	86.101	86.801	87.101	87.101	87.301	87.101	86.401	86.601	86.401	86.601	86.601	82.401	82.401	84.401	84.601	85.101	85.101	84.901	84.901	84.101	84.101	84.601	84.601	84.101	84.401	86.101	86.101	86.101	86.401	84.401	85.601	85.401	85.601	86.401	86.601	85.901	86.601	86.101	86.401	86.601	86.601	87.601	87.801	87.801
>21_51_GH_CSSTBV_98_1	67.501	69.201	69.701	68.301	86.601	86.601	87.301	87.601	87.601	87.801	87.601	86.801	87.101	86.801	87.101	87.101	83.401	83.401	84.901	85.101	86.101	86.101	85.901	85.901	84.601	84.601	85.101	85.101	85.101	85.401	86.601	86.601	86.601	86.801	85.401	86.601	86.401	86.601	87.301	87.601	86.801	87.601	87.101	87.301	87.601	87.601	88.601	88.801	88.801
>20_108_CDI_CSSTBV_75_1	67.001	68.601	69.701	68.301	86.601	86.601	87.301	87.601	87.601	87.801	87.601	86.801	87.101	86.801	87.101	87.101	82.901	82.901	84.401	84.601	85.601	85.601	85.401	85.401	84.101	84.101	84.601	84.601	84.601	84.901	86.101	86.101	86.101	86.401	85.401	86.601	86.401	86.601	86.801	87.101	86.801	87.601	87.101	87.301	87.601	87.601	88.301	88.601	88.601
>20_108_CDI_CSSTBV_89_2	66.501	68.401	69.201	67.801	85.601	85.601	86.801	86.601	86.601	86.801	86.601	85.901	86.601	86.401	86.101	86.601	82.401	82.401	83.901	83.601	84.601	85.101	84.901	84.901	83.101	83.101	83.601	83.601	84.101	83.901	85.601	86.101	85.601	86.401	84.901	85.601	85.901	86.101	86.401	86.601	86.401	87.101	86.601	86.801	87.101	87.101	87.801	87.601	87.601
>20_108_CDI_CSSTBV_26_1	68.201	68.801	67.901	67.601	86.401	86.801	87.601	87.301	87.301	87.601	87.801	87.101	87.301	87.601	86.801	87.301	83.601	83.101	84.601	84.401	85.401	86.401	85.601	85.601	84.401	84.401	84.401	84.401	84.901	84.601	85.601	86.101	85.601	86.401	84.601	85.401	85.601	85.901	86.401	86.601	86.601	86.801	86.401	86.601	86.801	86.801	87.801	87.601	87.601
>20_108_CDI_CSSTBV_26_2	68.201	68.201	68.501	67.101	85.901	86.401	87.101	86.801	86.801	87.101	87.301	86.601	86.801	87.101	86.401	86.801	83.601	83.101	84.101	83.901	84.901	85.901	85.601	85.601	84.401	84.401	84.401	84.401	84.901	84.601	85.601	86.101	85.601	86.401	84.601	85.401	85.601	85.901	86.401	86.601	86.601	86.801	86.401	86.601	86.801	86.801	87.301	87.101	87.101
>20_108_CDI_CSSTBV_78_2	66.301	68.101	69.201	67.801	86.101	85.601	86.801	87.101	86.601	86.801	86.601	85.901	86.601	86.401	86.601	87.601	82.901	82.401	83.901	83.601	84.601	85.101	84.901	85.401	83.101	83.101	83.601	83.601	84.601	84.401	85.601	85.601	85.101	86.401	85.901	86.101	86.401	86.101	86.401	86.601	87.301	87.101	86.601	86.801	87.101	87.101	88.301	88.601	88.101
>19_147_CDI_CSSTBV_51_2	66.701	68.801	69.401	67.801	86.801	86.401	87.601	87.301	87.301	87.601	87.301	86.601	87.301	87.101	87.301	87.801	83.101	83.101	84.101	83.901	84.901	85.401	85.101	85.601	83.401	83.401	83.901	83.901	84.401	84.101	85.401	85.901	85.401	86.601	86.101	85.901	86.101	86.401	86.601	86.801	87.101	87.301	86.801	87.101	87.301	87.301	88.101	88.301	88.301
>20_108_CDI_CSSTBV_79_3	67.001	68.101	69.201	67.801	86.601	86.601	87.801	87.101	87.101	87.301	87.101	86.401	87.601	87.301	87.101	87.101	83.401	82.901	84.901	84.601	85.101	86.101	85.901	85.401	83.601	83.601	84.101	84.101	84.601	84.401	86.101	86.601	86.101	86.401	85.901	86.601	86.401	86.601	86.801	87.101	86.801	87.601	87.601	87.801	87.601	87.601	88.301	88.101	88.601
>20_108_CDI_CSSTBV_89_1	66.501	68.101	69.401	68.101	86.101	86.101	87.301	87.101	86.601	86.801	86.601	85.901	87.601	86.801	86.601	87.101	83.401	82.901	84.401	84.101	85.101	85.601	85.401	84.901	83.601	83.601	84.101	84.101	84.601	84.401	86.101	86.601	86.101	85.901	85.901	86.601	86.401	86.601	86.801	86.601	87.301	87.101	87.601	87.801	87.601	87.601	88.801	88.101	88.601
>19_147_CDI_CSSTBV_7_1	66.501	68.701	69.401	67.801	86.101	86.101	87.301	87.101	86.601	86.801	86.601	85.901	87.101	86.801	86.601	87.101	83.901	82.901	84.901	84.601	85.101	86.101	85.901	85.401	83.601	83.601	84.101	84.101	85.101	84.901	86.601	86.601	86.101	86.401	85.601	86.401	86.101	85.901	86.601	86.801	86.401	86.601	86.601	86.801	86.601	86.601	88.101	87.801	87.801
>19_147_CDI_CSSTBV_7_2	66.701	68.901	69.701	68.101	86.401	86.401	87.101	87.301	86.801	87.101	86.801	86.101	86.801	86.601	86.801	86.801	83.601	82.601	84.601	84.901	85.401	85.901	85.601	85.101	83.901	83.901	84.401	84.401	84.901	85.101	86.801	86.401	86.401	86.101	85.401	86.601	85.901	85.601	86.401	86.601	86.101	86.401	86.401	86.601	86.401	86.401	87.801	88.101	88.101
>21_51_GH_CSSTBV_30_1	66.501	68.601	68.701	67.601	87.101	87.101	88.301	88.101	87.601	87.801	87.601	86.801	88.101	87.801	87.601	88.101	84.401	83.401	85.401	85.101	85.601	86.601	86.401	85.901	84.101	84.101	84.601	84.601	85.601	85.401	87.101	87.101	86.601	86.801	86.401	87.101	86.801	86.601	86.801	87.101	87.301	87.601	87.601	87.801	87.601	87.601	88.601	88.301	88.301
>19_147_CDI_CSSTBV_92_2	67.201	68.701	69.201	66.901	87.101	87.101	88.301	87.601	87.601	87.801	87.601	86.801	88.101	87.801	87.601	87.601	83.901	83.401	84.901	84.601	85.101	86.101	85.901	85.401	83.601	83.601	84.101	84.101	84.601	84.401	86.101	86.601	86.101	86.401	85.901	86.101	85.901	86.101	86.801	87.101	86.401	87.101	87.101	87.301	87.101	87.101	88.101	87.801	88.301
>20_108_CDI_CSSTBV_164_1	67.001	68.901	69.401	68.101	86.601	86.601	87.801	87.101	87.101	87.301	87.101	86.401	87.601	87.301	87.101	87.101	83.401	82.901	84.901	84.601	85.101	86.101	85.901	85.401	83.601	83.601	84.101	84.101	84.601	84.401	86.101	86.601	86.101	86.401	85.401	86.101	85.901	86.101	86.801	87.101	86.401	87.101	87.101	87.301	87.101	87.101	88.101	87.801	88.301
>20_108_CDI_CSSTBV_58_3	66.301	69.501	68.801	67.601	85.601	85.601	86.801	86.101	86.101	86.401	86.101	85.401	86.601	86.401	86.101	86.101	82.901	82.401	84.101	83.901	84.901	85.901	85.401	84.901	83.101	83.101	83.601	83.601	84.101	83.901	85.101	85.601	85.101	85.401	85.101	85.901	85.601	85.901	86.101	86.401	85.901	87.101	86.601	86.801	86.601	86.601	87.601	87.301	87.801
>20_108_CDI_CSSTBV_60_2	66.001	68.801	69.401	66.601	85.601	85.601	86.801	86.101	86.101	86.401	86.101	85.401	87.101	86.401	86.101	86.101	82.401	82.401	84.101	83.901	84.901	85.401	85.401	84.901	83.601	83.601	84.101	84.101	84.101	83.901	84.901	85.901	85.401	85.101	84.101	84.901	84.601	85.401	86.601	86.401	86.401	87.101	87.101	87.301	87.101	87.101	87.601	86.801	87.801
>20_108_CDI_CSSTBV_59_6	65.501	68.101	68.701	67.601	85.901	85.901	87.101	86.801	86.401	86.601	86.401	85.601	87.301	86.601	86.401	86.801	83.101	82.601	84.401	84.101	85.101	85.601	85.601	85.101	83.901	83.901	84.401	84.401	84.901	84.601	85.901	86.401	85.901	85.601	85.401	86.101	85.901	86.101	86.801	86.601	87.101	87.301	87.301	87.601	87.301	87.301	88.801	88.101	88.601
>20_108_CDI_CSSTBV_58_1	65.501	68.601	68.901	67.801	86.401	85.901	86.601	87.301	86.801	87.101	86.801	86.101	86.401	86.101	86.801	87.301	82.601	82.101	83.901	84.101	85.101	85.101	85.101	85.601	83.901	83.901	84.401	84.401	84.901	85.101	85.901	85.401	85.401	86.101	85.401	86.101	85.901	85.601	86.401	86.601	87.101	87.301	86.401	86.601	86.801	86.801	88.301	89.101	88.601
>21_51_GH_CSSTBV_129_1	66.501	68.401	69.201	67.801	86.101	85.601	86.801	86.601	86.601	86.801	86.601	85.901	87.101	86.401	86.601	87.101	82.901	83.401	84.401	84.101	86.101	86.101	84.901	85.401	84.101	84.101	84.601	84.601	84.601	84.401	85.601	86.601	86.101	86.801	85.901	86.101	86.401	87.101	87.801	87.601	87.301	87.101	87.101	87.301	87.601	87.601	87.601	87.301	87.801
>21_51_GH_CSSTBV_129_2	67.001	68.301	69.201	66.301	86.101	86.601	87.301	87.101	87.101	87.301	87.601	86.801	87.101	87.301	86.601	87.101	83.901	83.401	84.901	84.601	85.601	87.101	85.401	85.401	84.601	84.601	84.601	84.601	85.101	84.901	86.101	86.601	86.101	86.801	85.901	86.601	86.801	87.101	87.801	88.101	87.301	87.601	87.101	87.301	87.601	87.601	87.601	87.301	87.301
>21_51_GH_CSSTBV_1_2	67.001	69.201	69.701	67.801	86.401	86.401	87.601	87.301	87.301	87.601	87.301	87.101	88.301	87.601	87.301	87.801	82.901	83.401	84.101	83.901	85.901	85.901	85.101	85.101	83.901	83.901	84.401	84.401	84.401	84.101	85.401	86.401	85.901	86.101	85.101	85.901	86.101	86.801	87.601	87.301	87.101	87.301	87.301	87.601	87.801	87.801	88.301	87.601	88.101
>20_108_CDI_CSSTBV_167_2	66.001	68.701	69.001	68.101	85.601	85.601	86.801	87.101	86.601	86.801	86.601	85.901	87.101	86.401	86.101	87.101	82.901	82.901	84.401	84.101	85.101	85.101	84.901	84.901	83.601	83.601	84.101	84.101	84.601	84.401	86.101	86.601	86.101	86.401	84.901	85.601	85.901	86.101	86.801	86.601	86.801	86.601	86.601	86.801	87.101	87.101	88.601	87.801	87.801
>20_108_CDI_CSSTBV_167_3	66.301	67.901	68.201	67.301	86.401	85.901	87.101	86.401	86.401	86.601	86.401	85.601	87.301	86.601	86.801	86.801	82.601	82.601	84.601	84.401	84.901	85.401	85.101	85.101	83.401	83.401	83.901	83.901	83.901	83.601	85.901	86.801	86.401	86.601	85.101	85.401	85.101	85.901	86.601	86.401	86.601	86.401	86.801	87.101	86.801	86.801	87.801	87.601	88.601
>20_108_CDI_CSSTBV_165_2	66.301	68.401	69.701	68.801	85.901	85.901	87.101	86.801	86.801	87.101	86.801	86.101	87.301	86.601	86.401	86.801	82.601	83.101	84.601	84.401	85.401	85.401	85.101	85.101	83.901	83.901	84.401	84.401	84.401	84.101	85.901	86.801	86.401	86.601	85.101	85.901	86.101	86.801	87.601	87.301	86.601	86.801	86.801	87.101	87.301	87.301	88.301	87.601	88.101
>21_51_GH_CSSTBV_98_2	67.001	68.701	69.401	68.101	86.101	86.101	87.301	87.101	87.101	87.301	87.101	86.401	87.601	86.801	86.601	87.101	83.401	83.901	84.901	84.601	86.101	86.101	85.901	85.901	84.601	84.601	85.101	85.101	85.101	84.901	86.101	87.101	86.601	86.801	85.401	86.101	86.401	87.101	87.801	87.601	87.301	87.601	87.601	87.801	88.101	88.101	89.101	88.301	88.801
>21_51_GH_CSSTBV_159_4	66.501	68.201	68.901	67.601	86.101	86.101	87.301	87.101	87.101	87.301	87.101	86.401	87.601	86.801	86.601	87.101	82.901	83.401	84.401	84.101	85.601	85.601	85.401	85.401	84.101	84.101	84.601	84.601	84.601	84.401	85.601	86.601	86.101	86.401	84.901	85.601	85.901	86.601	87.301	87.101	86.801	87.101	87.101	87.301	87.601	87.601	88.601	87.801	88.301
>20_108_CDI_CSSTBV_105_1	66.701	68.401	69.201	67.801	86.401	86.401	87.601	87.301	87.301	87.601	87.301	86.601	87.801	87.101	86.801	87.301	83.101	83.601	84.601	84.401	85.901	85.901	85.601	85.601	84.401	84.401	84.901	84.901	84.901	84.601	85.901	86.801	86.401	86.601	85.101	85.901	86.101	86.801	87.601	87.301	87.101	87.301	87.301	87.601	87.801	87.801	88.801	88.101	88.601
>21_51_GH_CSSTBV_21_6	66.701	67.501	67.301	65.801	85.601	85.101	86.401	86.101	86.101	86.401	86.101	85.401	86.601	85.901	86.101	86.601	81.901	82.401	83.601	83.401	84.601	84.601	84.401	84.901	83.101	83.101	83.601	83.601	83.601	83.401	84.601	85.601	85.101	85.901	84.401	84.601	84.901	85.601	85.901	85.601	86.601	86.401	86.401	86.601	86.801	86.801	87.101	86.801	87.301
>21_51_GH_CSSTBV_16_1	66.301	68.401	68.201	67.101	86.401	86.401	87.601	86.801	86.801	87.101	86.801	86.101	87.801	87.101	86.801	86.801	83.101	83.101	84.901	84.601	85.401	85.901	85.601	85.101	83.901	83.901	84.401	84.401	84.401	84.101	85.901	86.801	86.401	86.101	85.601	86.401	86.101	86.801	86.601	86.401	86.801	87.101	87.601	87.801	87.601	87.601	87.801	87.101	88.101
>21_51_GH_CSSTBV_55_3	66.501	68.401	69.001	68.101	86.601	86.601	87.301	87.601	87.601	87.801	87.601	87.101	87.601	86.801	87.101	87.101	82.401	82.901	84.601	84.901	85.601	85.101	84.901	84.901	84.101	84.101	84.601	84.601	84.101	84.401	86.101	86.601	86.601	86.401	84.401	85.601	85.401	86.101	86.401	86.101	86.801	87.101	87.101	87.301	87.601	87.601	88.101	87.801	88.301
>21_51_GH_CSSTBV_168_2	68.101	68.201	68.401	66.001	85.601	86.101	86.801	87.101	86.601	86.801	87.101	86.401	86.601	86.801	86.101	87.101	83.101	82.101	83.901	83.601	84.601	85.601	84.901	84.901	83.601	83.601	83.601	83.601	84.601	84.401	85.101	85.101	84.601	85.401	84.901	85.601	85.901	85.601	85.901	86.101	86.801	86.601	86.101	86.401	86.601	86.601	87.601	87.301	86.801
>21_51_GH_CSSTBV_150_2	65.801	68.001	69.401	66.301	86.401	86.801	87.101	87.301	86.801	87.101	87.301	86.601	86.801	87.101	86.801	86.801	83.401	81.901	84.101	84.401	84.901	85.901	84.901	84.401	83.601	83.601	83.601	83.601	84.101	84.401	85.901	85.401	85.401	85.101	85.101	86.401	85.601	85.401	85.601	85.901	86.401	86.101	86.101	86.401	86.101	86.101	87.101	87.301	87.301
>21_51_GH_CSSTBV_141_1	65.301	67.801	68.901	65.501	87.601	87.601	88.301	88.101	88.101	88.301	88.101	87.301	88.101	87.801	88.101	87.601	83.601	83.101	85.401	85.601	86.101	86.601	86.401	85.901	84.601	84.601	85.101	85.101	85.101	85.401	86.601	86.601	86.601	86.401	85.901	87.101	86.401	86.601	86.801	87.101	86.401	87.101	87.101	87.301	87.101	87.101	88.101	88.301	88.801
>21_51_GH_CSSTBV_141_2	64.801	68.001	69.401	66.001	86.801	86.801	87.601	87.801	87.301	87.601	87.301	86.601	87.801	87.101	87.301	87.301	83.401	82.901	84.601	84.901	85.901	85.901	85.601	85.101	84.401	84.401	84.901	84.901	84.901	85.101	86.401	86.401	86.401	85.601	85.601	86.801	86.101	86.401	86.601	86.401	87.101	86.801	87.301	87.601	87.301	87.301	88.301	88.101	88.601
>21_51_GH_CSSTBV_158_1	63.801	67.801	69.201	66.301	87.601	87.601	87.801	88.601	88.101	88.301	88.601	88.301	87.601	87.801	88.101	88.601	83.901	82.901	84.901	85.101	86.101	86.601	85.901	86.401	85.101	85.101	85.101	85.101	85.601	85.901	86.601	86.101	86.101	86.801	85.901	86.601	86.401	86.101	86.601	86.801	87.301	86.601	86.101	86.401	86.601	86.601	88.101	88.801	88.301
>21_51_GH_CSSTBV_155_2	64.501	67.601	68.701	65.301	87.801	87.801	88.101	88.301	88.301	88.601	88.801	88.101	87.801	88.101	88.301	88.301	83.401	82.901	84.601	84.901	85.901	86.401	86.101	86.601	85.401	85.401	85.401	85.401	85.401	85.601	85.901	85.901	85.901	86.601	85.601	86.401	86.101	86.401	86.601	86.801	88.101	87.801	87.301	87.601	87.801	87.801	88.301	89.101	89.101
>21_51_GH_CSSTBV_132_3	65.301	67.101	68.201	64.801	87.101	87.601	87.801	87.601	87.601	87.801	88.101	87.301	87.601	87.801	87.601	87.101	83.601	82.601	84.901	85.101	85.601	86.601	86.401	85.901	85.101	85.101	85.101	85.101	85.101	85.401	86.101	86.101	86.101	85.901	85.401	86.601	85.901	86.101	86.401	86.601	86.801	87.101	87.101	87.301	87.101	87.101	87.601	87.801	88.301
>21_51_GH_CSSTBV_69_2	64.901	64.501	64.601	65.301	63.401	64.401	62.001	63.401	63.101	63.101	63.301	65.601	64.601	64.601	64.401	62.401	62.201	63.001	64.401	64.701	66.001	66.501	65.601	65.101	64.001	64.001	62.901	62.901	67.001	64.801	63.601	63.101	62.601	62.501	60.501	61.801	61.801	61.801	91.801	62.901	66.301	65.301	62.301	65.001	65.501	65.501	62.601	61.701	61.601
>21_51_GH_CSSTBV_56_3	65.201	67.001	68.101	65.701	87.301	87.801	88.101	87.801	87.801	88.101	88.301	88.101	87.801	88.101	87.801	87.301	84.101	83.101	85.101	85.301	85.801	86.801	86.101	85.601	84.801	84.801	84.801	84.801	84.801	85.101	86.301	86.301	86.301	86.101	85.801	86.601	85.801	86.101	86.301	86.601	86.601	86.801	86.801	87.101	86.801	86.801	87.301	87.601	88.101
>21_51_GH_CSSTBV_26_1	64.501	67.801	69.201	65.801	87.101	87.101	88.301	87.601	87.601	87.801	87.601	87.301	88.601	87.801	87.601	87.601	83.901	83.901	85.901	85.601	86.601	87.101	86.801	86.401	85.101	85.101	85.601	85.601	85.601	85.401	86.601	87.601	87.101	86.801	86.101	86.801	86.601	87.301	87.601	87.301	87.301	87.601	88.101	88.301	88.101	88.101	88.601	87.801	88.801
>21_51_GH_CSSTBV_155_1	64.301	67.301	68.701	65.301	87.601	87.101	88.301	88.101	87.601	87.801	87.601	86.801	88.601	87.801	88.101	88.601	83.601	83.101	84.901	84.601	85.601	86.101	86.401	86.401	84.601	84.601	85.101	85.101	85.601	85.401	86.101	86.601	86.101	86.401	86.401	86.601	86.401	86.601	86.801	86.601	88.301	87.601	88.101	88.301	88.101	88.101	89.101	88.801	89.301
>21_51_GH_CSSTBV_132_1	64.301	67.801	69.201	65.801	86.801	86.801	88.101	88.301	87.801	88.101	87.801	87.101	88.301	87.601	87.301	88.301	83.401	83.401	84.601	84.401	85.901	85.901	86.101	86.101	84.901	84.901	85.401	85.401	85.901	85.601	85.901	86.401	85.901	86.101	85.601	86.401	86.601	86.801	87.101	86.801	88.101	87.801	87.801	88.101	88.301	88.301	89.301	88.601	88.601
>21_51_GH_CSSTBV_109_2	66.301	68.501	68.901	66.501	86.801	86.801	87.601	87.301	87.801	87.601	87.801	87.101	87.301	87.601	87.301	87.801	83.901	83.401	85.101	84.901	85.901	86.801	86.101	86.601	84.901	84.901	84.901	84.901	85.401	85.101	85.901	86.401	85.901	87.101	86.101	86.401	86.601	86.801	87.101	87.301	88.101	87.801	87.301	87.601	87.801	87.801	88.301	88.601	88.601
>21_51_GH_CSSTBV_61_3	64.501	69.201	67.901	67.601	86.801	86.401	87.601	87.301	87.301	87.601	87.301	86.601	87.801	87.101	87.301	87.801	83.401	83.901	85.101	84.901	86.401	86.401	86.101	86.601	84.901	84.901	85.401	85.401	85.401	85.101	85.901	86.801	86.401	87.101	86.101	86.401	86.601	87.301	87.601	87.301	88.101	87.801	87.801	88.101	88.301	88.301	88.801	88.601	89.101
>21_51_GH_CSSTBV_147_1	66.701	67.801	69.201	67.301	87.101	87.101	88.301	87.601	87.601	87.801	87.601	86.801	88.601	87.801	87.601	87.601	84.101	84.101	85.901	85.601	86.601	87.101	86.801	86.401	85.101	85.101	85.601	85.601	85.601	85.401	86.601	87.601	87.101	86.801	86.401	87.101	86.801	87.601	87.801	87.601	87.801	88.101	88.601	88.801	88.601	88.601	89.101	88.301	89.301
>21_51_GH_CSSTBV_144_3	66.701	68.401	69.401	67.601	87.101	87.101	88.301	88.101	87.601	87.801	87.601	86.801	88.101	87.801	87.601	88.101	84.601	83.601	85.901	85.601	86.101	87.101	86.801	86.401	84.601	84.601	85.101	85.101	86.101	85.901	87.101	87.101	86.601	86.801	86.801	87.601	87.301	87.101	87.301	87.601	87.801	88.101	88.101	88.301	88.101	88.101	89.101	88.801	88.801
>21_51_GH_CSSTBV_147_2	66.501	68.101	69.401	67.601	86.801	86.801	88.101	87.801	87.301	87.601	87.301	86.601	88.301	87.601	87.301	87.801	84.401	83.901	85.601	85.401	86.401	86.801	86.601	86.101	84.901	84.901	85.401	85.401	85.901	85.601	86.801	87.301	86.801	86.601	86.601	87.301	87.101	87.301	87.601	87.301	88.101	87.801	88.301	88.601	88.301	88.301	89.301	88.601	89.101
>20_108_CDI_CSSTBV_178_1	66.001	68.401	68.701	67.601	86.401	85.901	87.101	86.801	86.401	86.601	86.401	85.601	87.301	86.601	86.801	87.301	83.601	83.101	84.601	84.401	84.901	85.401	85.601	85.601	83.901	83.901	84.401	84.401	84.901	84.601	85.901	86.401	85.901	86.101	85.101	85.401	85.101	85.401	85.901	85.601	86.601	85.901	86.401	86.601	86.401	86.401	87.301	87.101	87.601
>20_108_CDI_CSSTBV_177_2B	64.701	65.301	63.301	64.701	63.001	62.801	62.501	63.401	63.101	63.101	63.201	60.801	65.001	65.001	66.801	63.801	60.801	61.301	61.501	61.701	65.501	63.901	62.301	61.901	63.501	63.501	63.801	63.801	65.401	65.701	64.101	64.601	64.601	63.301	59.601	88.201	60.501	90.801	64.301	64.301	62.501	63.201	61.501	62.001	62.201	62.201	61.301	63.201	63.201
>21_51_GH_CSSTBV_125_1	66.301	66.801	68.201	66.301	86.601	87.101	87.801	87.101	87.101	87.301	87.601	86.801	88.101	87.801	87.101	87.101	84.101	83.601	84.901	84.601	85.601	86.601	86.401	85.901	85.101	85.101	85.101	85.101	85.101	84.901	86.101	87.101	86.601	86.401	85.401	86.101	85.901	86.601	86.801	86.601	87.301	87.101	87.601	87.801	87.601	87.601	88.101	87.301	88.301
>21_51_GH_CSSTBV_27_2	66.701	67.001	69.301	66.801	86.801	86.801	87.101	87.301	87.301	87.601	87.801	87.101	86.801	87.101	87.301	87.301	82.601	82.101	83.101	83.401	84.601	85.101	84.101	84.601	83.401	83.401	83.401	83.401	83.401	83.601	84.901	84.901	84.901	85.601	84.101	84.901	84.601	84.901	86.101	86.401	86.601	86.401	85.901	86.101	86.401	86.401	87.301	88.101	88.101
>21_51_GH_CSSTBV_4_1	66.501	68.201	68.901	67.601	86.601	86.601	87.801	88.101	87.601	87.801	87.601	86.801	88.101	87.301	87.101	88.101	83.401	83.401	83.901	83.601	85.101	85.101	84.901	84.901	83.601	83.601	84.101	84.101	84.601	84.401	85.601	86.101	85.601	85.901	84.901	85.601	85.901	86.101	86.801	86.601	87.301	87.101	87.101	87.301	87.601	87.601	89.101	88.301	88.301
>21_51_GH_CSSTBV_51_2	66.501	68.201	68.901	67.601	86.601	86.601	87.801	88.101	87.601	87.801	87.601	86.801	88.101	87.301	87.101	88.101	83.401	83.401	83.901	83.601	85.101	85.101	84.901	84.901	83.601	83.601	84.101	84.101	84.601	84.401	85.601	86.101	85.601	85.901	84.901	85.601	85.901	86.101	86.801	86.601	87.301	87.101	87.101	87.301	87.601	87.601	89.101	88.301	88.301
>21_51_GH_CSSTBV_51_3	66.001	68.601	67.701	67.601	86.801	86.401	87.601	87.801	87.301	87.601	87.301	86.601	87.301	87.101	87.301	88.301	83.101	82.601	83.601	83.401	84.401	84.901	84.601	85.101	82.901	82.901	83.401	83.401	84.401	84.101	85.401	85.401	84.901	86.101	85.101	85.401	85.601	85.401	86.101	86.401	87.101	86.801	86.401	86.601	86.801	86.801	88.301	88.601	88.101
>19_147_CDI_CSSTBV_58_2	66.501	68.401	69.201	66.901	86.101	86.601	87.301	87.101	87.101	87.301	87.601	86.801	87.601	87.301	86.601	87.101	83.401	83.401	83.901	83.601	85.101	85.601	84.901	84.901	84.101	84.101	84.101	84.101	84.101	83.901	85.101	86.101	85.601	85.901	84.901	85.101	85.401	86.101	87.301	87.101	86.801	86.601	86.601	86.801	87.101	87.101	88.101	87.301	87.801
>19_147_CDI_CSSTBV_10_1	66.501	68.701	69.201	66.901	86.601	86.601	87.301	87.101	87.101	87.301	87.601	87.301	87.101	87.301	87.101	87.601	83.601	83.101	84.401	84.101	85.101	86.101	85.401	85.901	84.101	84.101	84.101	84.101	84.601	84.401	85.601	86.101	85.601	86.801	85.601	85.401	85.601	85.901	86.601	86.801	86.801	86.601	86.101	86.401	86.601	86.601	87.601	87.801	87.801
>19_147_CDI_CSSTBV_10_2	66.501	68.701	69.201	66.901	86.601	86.601	87.301	87.101	87.101	87.301	87.601	87.301	87.101	87.301	87.101	87.601	83.601	83.101	84.401	84.101	85.101	86.101	85.401	85.901	84.101	84.101	84.101	84.101	84.601	84.401	85.601	86.101	85.601	86.801	85.601	85.401	85.601	85.901	86.601	86.801	86.801	86.601	86.101	86.401	86.601	86.601	87.601	87.801	87.801
>19_147_CDI_CSSTBV_36_1	67.201	69.201	68.901	66.701	87.101	87.101	87.801	87.601	87.601	87.801	88.101	87.301	87.601	87.801	87.601	88.101	83.901	83.401	84.401	84.101	85.101	86.101	85.401	85.901	84.101	84.101	84.101	84.101	84.601	84.401	85.401	85.901	85.401	86.601	85.901	85.601	85.901	86.101	86.601	86.801	87.301	87.101	86.601	86.801	87.101	87.101	87.601	87.801	87.801
>20_108_CDI_CSSTBV_118_3	66.301	67.901	68.701	67.301	86.601	86.601	87.301	87.101	87.101	87.301	87.601	86.801	87.601	87.301	87.101	87.601	83.401	83.401	84.401	84.101	85.601	86.101	85.401	85.901	84.601	84.601	84.601	84.601	84.601	84.401	85.601	86.601	86.101	86.801	85.401	85.601	85.901	86.601	87.301	87.101	87.801	87.101	87.101	87.301	87.601	87.601	88.601	88.301	88.801
>20_108_CDI_CSSTBV_164_2	66.301	67.901	68.701	67.301	86.601	86.601	87.301	87.101	87.101	87.301	87.601	86.801	87.601	87.301	87.101	87.601	83.401	83.401	84.401	84.101	85.601	86.101	85.401	85.901	84.601	84.601	84.601	84.601	84.601	84.401	85.601	86.601	86.101	86.801	85.401	85.601	85.901	86.601	87.301	87.101	87.801	87.101	87.101	87.301	87.601	87.601	88.601	88.301	88.801
>20_108_CDI_CSSTBV_19_2	67.201	69.401	68.501	68.201	85.901	85.901	86.601	86.801	86.401	86.601	86.801	86.601	86.401	86.601	86.401	87.301	83.601	82.601	84.401	84.101	85.101	86.101	85.401	85.901	84.101	84.101	84.101	84.101	85.101	84.901	85.901	85.901	85.401	86.601	85.401	85.601	85.901	85.601	86.601	86.801	86.601	85.901	85.401	85.601	85.901	85.901	87.301	87.601	87.101
>20_108_CDI_CSSTBV_19_3	67.701	69.401	68.701	68.401	85.901	85.901	87.101	86.801	86.801	87.101	86.801	86.601	87.301	86.601	86.401	86.801	83.101	83.601	84.901	84.601	86.101	86.101	85.901	85.901	84.601	84.601	85.101	85.101	85.101	84.901	85.901	86.801	86.401	86.601	84.901	85.601	85.901	86.601	87.601	87.301	86.101	86.401	86.401	86.601	86.801	86.801	87.801	87.101	87.601
>20_108_CDI_CSSTBV_20_1	67.001	69.201	68.201	67.901	86.401	86.401	86.601	86.801	86.801	87.101	87.301	87.101	86.401	86.601	86.801	86.801	83.101	82.601	84.401	84.601	85.601	86.101	85.401	85.901	84.601	84.601	84.601	84.601	84.601	84.901	86.401	86.401	86.401	87.101	84.901	85.601	85.401	85.601	86.601	86.801	86.601	86.401	85.901	86.101	86.401	86.401	87.101	87.801	87.801
>20_108_CDI_CSSTBV_20_2	67.501	69.701	68.701	68.401	86.401	86.401	87.101	87.301	87.301	87.601	87.301	87.101	86.801	86.601	86.801	86.801	83.101	83.101	84.901	85.101	86.101	86.101	85.901	85.901	84.601	84.601	85.101	85.101	85.101	85.401	86.801	86.801	86.801	87.101	84.901	86.101	85.901	86.101	87.101	87.301	86.101	86.801	86.401	86.601	86.801	86.801	87.601	87.801	87.801
>21_51_GH_CSSTBV_102_1	67.501	68.001	68.501	67.001	86.401	85.901	86.601	86.801	86.801	87.101	86.801	86.101	86.801	86.101	86.801	86.801	82.101	82.601	83.601	83.901	85.401	84.901	84.601	85.101	83.901	83.901	84.401	84.401	83.901	84.101	85.401	85.901	85.901	86.101	84.601	85.401	85.101	85.901	86.601	86.401	86.601	86.401	86.801	87.101	87.301	87.301	87.801	88.101	88.601
>21_51_GH_CSSTBV_137_1	66.701	68.401	69.201	67.801	86.601	86.101	86.801	87.101	87.101	87.301	87.101	86.401	87.101	86.401	87.101	87.101	82.601	83.101	84.101	84.401	85.901	85.401	85.101	85.601	84.401	84.401	84.901	84.901	84.401	84.601	85.901	86.401	86.401	86.601	84.901	85.601	85.401	86.101	87.101	86.801	86.801	86.601	86.601	86.801	87.101	87.101	88.101	88.301	88.801
>21_51_GH_CSSTBV_137_2	66.701	67.901	68.701	67.301	86.401	85.901	86.601	86.801	86.801	87.101	86.801	86.101	86.801	86.101	86.801	86.801	82.401	82.901	83.601	83.901	85.401	84.901	85.101	85.601	84.401	84.401	84.901	84.901	84.401	84.601	85.401	85.901	85.901	86.101	85.101	85.901	85.601	86.401	87.101	86.801	86.601	86.401	86.401	86.601	86.801	86.801	87.801	88.101	88.601
>21_51_GH_CSSTBV_153_4	66.501	68.901	70.301	67.801	86.601	86.101	86.801	87.101	87.101	87.301	87.101	86.401	86.601	86.401	87.101	87.101	82.401	82.401	83.901	84.101	85.101	85.101	84.901	85.401	83.601	83.601	84.101	84.101	84.101	84.401	85.601	85.601	85.601	86.401	85.401	86.101	85.901	86.101	86.801	87.101	86.801	87.101	86.601	86.801	87.101	87.101	88.101	88.801	88.801
>20_108_CDI_CSSTBV_163_1	66.701	68.201	69.601	67.101	86.801	86.801	87.101	86.801	86.801	87.101	87.301	86.601	86.801	87.101	87.301	86.801	83.101	82.101	84.101	84.401	84.901	85.901	85.101	85.101	83.901	83.901	83.901	83.901	83.901	84.101	85.901	85.901	85.901	86.101	85.601	86.401	85.601	85.901	86.601	86.801	87.101	86.801	86.801	87.101	86.801	86.801	87.801	88.601	89.101
>20_108_CDI_CSSTBV_163_2	66.501	68.401	70.101	67.601	86.101	86.601	86.801	87.101	87.101	87.301	87.601	86.801	87.101	86.801	86.601	86.601	82.901	82.901	83.901	84.101	85.601	85.601	84.901	84.901	84.601	84.601	84.601	84.601	84.101	84.401	85.601	86.101	86.101	85.901	84.901	86.101	85.901	86.601	87.301	87.101	87.301	87.101	87.101	87.301	87.601	87.601	88.601	88.301	88.801
>21_51_GH_CSSTBV_22_1	66.701	68.301	68.701	67.301	85.601	85.601	86.401	86.601	86.601	86.801	86.601	86.101	86.601	85.901	86.101	86.101	82.901	83.401	84.601	84.901	86.101	85.601	84.901	84.901	84.601	84.601	85.101	85.101	84.401	84.901	85.101	85.601	85.601	85.401	85.101	86.401	86.101	86.801	87.101	86.801	85.901	86.101	86.101	86.401	86.601	86.601	87.601	87.601	87.801
>21_51_GH_CSSTBV_22_2	66.501	67.401	68.201	66.801	86.101	85.601	86.801	86.101	86.101	86.401	86.101	85.601	87.101	86.401	86.601	86.601	82.901	82.901	84.601	84.401	85.101	85.601	84.901	84.901	83.601	83.601	84.101	84.101	83.901	83.901	85.101	86.101	85.601	85.901	85.601	85.901	85.601	86.401	87.101	86.801	86.401	86.101	86.601	86.801	86.601	86.601	87.601	87.601	88.301
>21_51_GH_CSSTBV_177_3	66.701	68.101	69.401	68.101	85.401	85.401	86.101	86.801	86.401	86.601	86.401	85.901	85.901	85.601	85.901	86.401	82.901	82.401	83.901	84.101	85.101	85.101	84.401	84.401	83.601	83.601	84.101	84.101	84.401	84.901	86.101	85.601	85.601	85.901	85.401	86.601	86.401	86.101	86.801	87.101	85.601	85.901	85.401	85.601	85.901	85.901	87.301	87.801	87.101
>20_149_GH_CSSTBV_120_2	67.801	67.401	69.901	68.901	86.801	86.801	87.501	87.801	87.801	88.001	87.801	87.001	87.801	87.001	87.301	87.301	83.001	83.501	84.501	84.801	86.801	86.301	85.001	85.001	84.801	84.801	85.301	85.301	84.501	85.001	85.301	85.801	85.801	85.501	85.001	86.301	86.001	86.801	88.001	87.801	86.501	86.801	86.801	87.001	87.301	87.301	88.301	88.001	88.501
>20_149_GH_CSSTBV_120_1	68.001	66.901	69.201	68.101	86.801	87.301	87.501	87.301	87.301	87.501	87.801	87.001	87.301	87.501	87.301	86.801	84.001	83.001	85.001	85.301	85.801	86.801	85.501	85.001	84.801	84.801	84.801	84.801	84.501	85.001	85.801	85.801	85.801	85.501	85.001	86.301	85.501	85.801	87.001	87.301	86.001	86.301	86.301	86.501	86.301	86.301	87.801	88.001	88.501
>21_51_GH_CSSTBV_166_1	67.501	67.801	67.901	66.301	86.601	87.101	87.301	87.101	87.101	87.301	87.601	86.801	87.601	87.301	87.101	86.601	83.401	82.901	84.401	84.601	85.101	86.101	86.101	85.601	85.401	85.401	85.401	85.401	84.901	85.101	86.101	86.601	86.601	85.901	84.401	85.601	84.901	85.601	86.401	86.101	86.601	86.401	86.801	87.101	86.801	86.801	88.301	88.101	89.101
>20_149_GH_CSSTBV_115_1	67.501	67.201	69.501	68.401	86.801	87.301	88.001	87.301	87.301	87.501	87.801	87.001	88.301	88.001	87.301	87.301	84.001	83.501	85.001	84.801	85.801	86.801	86.001	85.501	84.801	84.801	84.801	84.801	84.801	84.501	85.801	86.801	86.301	86.001	84.801	85.501	85.301	86.001	87.301	87.001	87.001	86.801	87.301	87.501	87.301	87.301	88.501	87.801	88.801
>20_108_CDI_CSSTBV_28_1	67.001	67.801	68.901	67.601	86.801	87.301	87.601	87.301	87.301	87.601	87.801	87.101	87.801	87.601	87.301	86.801	83.601	83.101	84.601	84.901	85.901	86.401	85.601	85.101	84.901	84.901	84.901	84.901	84.401	84.601	86.401	86.801	86.801	86.101	85.101	86.401	85.601	86.401	87.101	86.801	87.101	86.801	87.301	87.601	87.301	87.301	88.301	88.101	89.101
>21_51_GH_CSSTBV_29_3	65.501	69.901	68.301	66.701	86.801	86.801	87.601	87.301	87.301	87.601	87.301	86.601	87.801	87.101	87.801	86.801	82.601	82.601	84.101	84.401	85.901	85.901	85.601	85.101	84.401	84.401	84.901	84.901	84.401	84.601	86.601	87.101	87.101	86.401	85.101	86.401	85.601	86.401	87.101	86.801	87.101	87.301	87.801	88.101	87.801	87.801	88.101	87.801	88.801
>21_51_GH_CSSTBV_85_3	67.201	68.101	69.201	67.801	87.101	87.101	87.801	87.601	87.601	87.801	87.601	86.801	88.101	87.301	87.601	87.101	83.401	83.401	84.901	85.101	86.101	86.101	85.901	85.401	84.601	84.601	85.101	85.101	84.601	84.901	86.601	87.101	87.101	86.401	85.401	86.601	85.901	86.601	87.301	87.101	86.801	87.101	87.601	87.801	87.601	87.601	88.601	88.301	89.301
>20_108_CDI_CSSTBV_28_2	66.301	69.601	67.701	67.001	86.601	86.601	87.301	87.601	87.101	87.301	87.101	86.401	87.601	86.801	87.101	87.101	83.401	82.901	84.401	84.601	85.601	85.601	85.401	84.901	84.101	84.101	84.601	84.601	84.601	84.901	86.601	86.601	86.601	85.901	85.401	86.601	85.901	86.101	86.801	86.601	86.801	86.601	87.101	87.301	87.101	87.101	88.601	88.301	88.801
>20_108_CDI_CSSTBV_165_1	66.701	67.801	69.201	68.301	86.401	86.401	87.101	87.301	86.801	87.101	86.801	86.101	87.301	86.601	86.801	86.801	83.101	82.601	84.601	84.901	85.401	85.401	85.101	84.601	83.901	83.901	84.401	84.401	84.401	84.601	86.801	86.801	86.801	86.101	85.101	86.401	85.601	85.901	86.601	86.401	86.601	86.401	86.801	87.101	86.801	86.801	88.301	88.101	88.601
>20_108_CDI_CSSTBV_79_1	67.201	68.401	69.201	67.801	86.801	86.801	87.601	87.301	87.301	87.601	87.301	86.601	87.801	87.101	87.301	86.801	83.101	83.101	84.601	84.901	85.901	85.901	85.601	85.101	84.401	84.401	84.901	84.901	84.401	84.601	86.401	86.801	86.801	86.101	85.101	86.401	85.601	86.401	87.101	86.801	86.601	86.801	87.301	87.601	87.301	87.301	88.301	88.101	89.101
>20_108_CDI_CSSTBV_105_2	67.201	68.401	69.201	67.801	86.801	86.801	87.601	87.301	87.301	87.601	87.301	86.601	87.801	87.101	87.301	86.801	83.101	83.101	84.601	84.901	85.901	85.901	85.601	85.101	84.401	84.401	84.901	84.901	84.401	84.601	86.401	86.801	86.801	86.101	85.101	86.401	85.601	86.401	87.101	86.801	86.601	86.801	87.301	87.601	87.301	87.301	88.301	88.101	89.101
>21_51_GH_CSSTBV_152_1	67.201	68.401	69.201	67.801	86.801	86.801	87.601	87.301	87.301	87.601	87.301	86.601	87.801	87.101	87.301	86.801	83.101	83.101	84.601	84.901	85.901	85.901	85.601	85.101	84.401	84.401	84.901	84.901	84.401	84.601	86.401	86.801	86.801	86.101	85.101	86.401	85.601	86.401	87.101	86.801	86.601	86.801	87.301	87.601	87.301	87.301	88.301	88.101	89.101
>KX276641_CYVBV	59.801	58.901	59.101	59.601	71.501	71.401	70.401	71.901	71.401	71.201	71.401	71.901	70.701	71.701	73.401	70.401	71.201	71.801	71.801	70.801	71.801	72.801	71.901	70.501	71.101	71.101	71.401	71.401	71.401	71.401	68.301	67.801	68.001	68.001	69.601	70.401	68.301	71.601	70.601	70.301	67.401	68.901	66.701	67.001	67.201	67.201	71.101	71.401	71.401
>MF642728_CSSGQV	59.301	59.401	59.501	59.101	65.401	66.201	64.601	64.801	65.101	65.301	65.101	66.701	65.701	65.901	66.201	65.701	64.901	64.601	67.001	67.301	66.801	66.201	66.201	66.401	66.201	66.201	66.701	66.701	65.901	66.401	63.701	63.201	63.701	63.901	70.001	70.201	70.001	70.501	69.201	69.201	62.401	63.901	62.401	62.601	63.101	63.101	65.601	66.201	65.101
>MF642729_CSSGQV	59.701	59.601	59.701	58.901	68.001	65.901	67.201	67.401	67.701	67.901	67.701	68.201	67.201	67.401	65.901	67.201	64.601	64.401	67.001	67.301	66.501	66.201	66.201	66.401	66.201	66.201	66.701	66.701	65.901	66.401	63.701	63.201	63.701	63.901	69.501	69.701	69.501	70.001	69.201	69.201	62.401	63.901	62.401	62.601	63.101	63.101	65.601	66.201	65.101
>MF642731_CSSGQV	57.101	61.501	61.901	61.201	69.401	69.901	69.601	69.901	69.401	69.601	69.601	68.401	69.201	68.701	68.901	68.401	66.401	65.201	67.601	67.801	65.801	66.801	67.201	66.701	66.801	66.801	66.701	66.701	67.201	67.401	66.401	66.301	66.801	66.101	66.901	67.901	67.701	67.401	67.701	67.401	68.901	68.701	68.901	69.201	68.901	68.901	67.301	68.401	67.601
>MF642732_CSSGQV	57.101	61.201	62.001	60.901	70.601	70.901	70.601	70.901	70.401	70.601	70.901	70.201	70.501	70.201	69.601	69.901	66.901	66.701	67.601	67.801	66.701	67.201	68.201	67.701	69.901	69.901	68.701	68.701	68.201	68.401	67.401	67.301	67.801	67.101	67.401	68.401	68.201	67.901	68.901	68.701	70.601	69.401	70.601	70.901	70.601	70.601	66.701	66.401	66.901
							*SDT (v1.2) does not support the color matrix for >500 entries, so plot descrition has been used to visulalize different groups based on proportion of pairwise identites within given entries
[truncated: 563 more columns]
