# Supplementary material for: Molecular Surveillance, Prevalence, and Distribution of Cacao Infecting Badnavirus Species in Côte d’Ivoire and Ghana
Source: Viruses. 2024 May 6;16(5):735. doi: 10.3390/v16050735 (PMC11126031; doi:10.3390/v16050735)
Supplement: Supplementary file 1 [file viruses-16-00735-s001.zip › Supplementary file S3_CSSCEV_SDT_mat.xlsx]

## Sheet: CSSCEV_SDT_mat
>KX276640_CaMMV	100.001
>MW052520_CaMMV	92.901	100.001												Matrix developed using SDT v1.2 (Muhire et al., 2014) and microsoft excel
>MW052521_CaMMV	93.501	96.901	100.001												Color fill used to mark percentage pairwise nucleotide identity of isolates characterized under this study along with representatave isolate of same species from GenBank
>MF642728_CSSGQV	59.401	59.501	59.101	100.001
>MF642729_CSSGQV	59.601	59.701	58.901	99.601	100.001
>MF642731_CSSGQV	61.501	61.901	61.201	73.001	72.901	100.001
>MF642732_CSSGQV	61.201	62.001	60.901	72.801	72.701	99.301	100.001
>KX276641_CYVBV	58.901	59.101	59.601	57.701	57.201	57.801	57.801	100.001
>20_149_GH_CSSCEV_104_2	71.501	73.101	71.101	66.101	65.901	66.901	65.901	71.201	100.001
>20_149_GH_CSSCEV_106_1	70.501	69.501	71.401	69.301	69.001	66.701	67.201	66.701	87.901	100.001
>20_149_GH_CSSCEV_106_2	70.501	69.801	71.601	68.801	68.501	66.501	66.701	70.401	87.401	99.001	100.001
>20_149_GH_CSSCEV_107_3	68.201	69.201	69.201	64.901	67.101	65.801	66.001	70.301	87.401	97.601	97.601	100.001
>20_149_GH_CSSCEV_108_1	69.001	70.001	70.001	66.101	68.301	65.501	65.801	70.601	88.101	97.801	97.801	98.801	100.001
>20_149_GH_CSSCEV_108_2	69.701	70.701	70.701	65.901	65.901	66.001	66.301	70.601	87.601	97.801	97.801	98.501	99.301	100.001
>20_149_GH_CSSCEV_107_2	68.701	70.501	69.701	65.901	68.001	66.001	66.301	69.201	87.901	98.101	97.601	98.501	99.301	99.001	100.001
>20_149_GH_CSSCEV_99_1	69.401	67.501	70.401	69.301	68.501	69.201	69.201	68.601	86.401	95.401	94.901	94.901	94.701	95.101	95.401	100.001
>20_149_GH_CSSCEV_99_2	67.901	67.701	68.501	69.001	68.301	68.701	68.701	68.101	86.701	95.101	95.601	95.101	95.401	95.401	95.601	99.301	100.001
>20_149_GH_CSSCEV_101_1	69.001	67.701	69.501	70.001	69.801	66.701	67.001	66.401	87.101	95.901	94.901	94.901	95.101	95.101	95.901	96.601	96.401	100.001
>20_149_GH_CSSCEV_101_2	69.501	68.201	70.001	69.801	69.501	67.001	67.001	66.701	86.701	95.401	95.401	94.901	95.101	95.601	95.901	96.601	96.801	99.501	100.001
>20_149_GH_CSSCEV_103_1	68.001	69.501	69.801	68.801	67.601	66.501	67.401	66.101	87.101	95.101	95.101	94.701	94.901	94.401	95.101	95.901	96.101	97.101	96.601	100.001
>20_149_GH_CSSCEV_102_3	70.501	70.201	70.901	70.001	70.001	67.101	67.101	67.101	87.101	94.401	94.401	94.401	94.201	94.201	94.401	95.401	95.601	96.801	96.801	96.601	100.001
>20_149_GH_CSSCEV_6_1	66.501	66.001	65.201	66.801	66.801	66.301	66.601	70.801	72.001	78.501	77.501	77.001	77.301	77.301	77.501	77.001	76.801	77.501	77.001	78.001	77.501	100.001
>20_149_GH_CSSCEV_6_2	66.501	66.201	65.501	66.801	65.301	65.301	65.601	70.301	72.001	78.001	78.501	77.001	77.801	77.301	77.501	76.501	77.301	77.001	77.001	78.501	77.501	99.001	100.001
>20_149_GH_CSSCEV_7_1	66.201	66.501	69.301	66.701	66.701	71.401	71.401	69.601	72.701	78.101	77.601	76.801	77.101	76.601	77.301	77.801	78.101	79.301	78.801	79.601	78.801	83.001	82.501	100.001
>20_149_GH_CSSCEV_2_1	67.001	67.301	70.001	67.001	67.001	71.901	71.901	69.901	71.901	77.801	77.801	76.601	76.801	77.301	77.601	78.101	78.301	79.101	79.601	78.801	78.601	82.801	82.301	99.301	100.001
>20_149_GH_CSSCEV_7_2	67.001	67.301	70.001	67.001	67.001	71.901	71.901	69.901	71.901	77.801	77.801	76.601	76.801	77.301	77.601	78.101	78.301	79.101	79.601	78.801	78.601	82.801	82.301	99.301	100.001	100.001
>20_149_GH_CSSCEV_2_3	66.801	67.001	69.801	67.001	67.001	71.601	71.601	69.601	72.201	78.101	77.601	76.401	77.101	77.101	77.801	77.801	78.101	79.301	79.301	79.101	78.301	83.001	82.501	99.501	99.801	99.801	100.001
>20_108_CDI_CSSCEV_3_1	72.601	68.601	71.601	66.501	66.001	69.801	66.101	65.801	76.101	80.801	81.301	80.501	80.801	80.801	80.501	81.001	81.801	79.801	80.301	81.501	81.001	84.001	84.501	82.501	82.801	82.801	82.501	100.001
>20_108_CDI_CSSCEV_3_2	72.401	66.901	68.001	66.501	66.001	69.001	65.801	69.601	75.401	80.501	80.001	79.801	79.601	80.001	79.801	81.301	81.001	80.001	80.001	81.301	80.801	83.801	82.801	82.301	82.501	82.501	82.301	98.301	100.001
>20_149_GH_CSSCEV_23_1	69.501	69.001	70.001	67.101	67.301	67.301	67.301	70.501	74.601	79.301	79.301	78.801	79.601	79.101	79.301	79.101	79.801	80.301	80.301	79.601	79.301	82.801	83.301	81.301	81.001	81.001	81.301	89.701	88.901	100.001
>20_149_GH_CSSCEV_24_3	68.301	68.301	69.001	65.301	65.601	68.201	67.401	68.901	75.901	79.301	79.301	78.801	80.001	79.601	79.801	79.101	79.801	80.301	80.301	79.601	79.601	81.801	82.301	80.001	79.801	79.801	80.001	88.901	87.701	97.501	100.001
>20_149_GH_CSSCEV_55_1	67.501	68.701	68.201	68.801	69.001	65.201	65.901	66.201	72.401	79.101	79.601	78.601	79.301	78.801	79.601	79.301	80.001	80.001	80.001	81.301	79.301	79.501	80.501	81.001	80.801	80.801	81.001	86.201	85.001	86.001	85.201	100.001
>20_149_GH_CSSCEV_55_2	67.801	69.001	68.501	68.801	69.001	65.701	66.401	66.201	71.701	78.801	79.801	78.801	79.101	79.101	78.801	79.101	79.801	79.301	79.801	80.501	79.101	79.801	80.301	80.801	81.001	81.001	80.801	86.501	85.701	85.701	84.501	99.301	100.001
>20_149_GH_CSSCEV_15_1	70.701	65.501	65.701	71.201	70.901	67.201	67.201	71.001	74.301	81.701	81.201	80.201	80.501	80.501	80.701	81.501	81.201	82.001	81.501	82.001	82.001	82.001	81.501	82.501	82.201	82.201	82.501	88.201	88.401	86.201	85.001	89.701	89.901	100.001
>20_149_GH_CSSCEV_15_2	70.901	65.501	66.001	71.401	71.701	67.701	67.701	71.301	74.601	82.001	81.001	80.501	80.701	80.701	81.001	81.701	81.501	82.201	81.701	81.701	82.201	82.001	81.001	82.501	82.201	82.201	82.501	88.201	88.401	86.201	85.001	89.201	89.401	99.501	100.001
>20_149_GH_CSSCEV_21_1	66.801	65.701	68.001	70.101	69.001	66.701	69.801	70.301	74.401	80.801	80.801	80.801	81.001	80.501	80.801	80.801	81.001	81.501	81.001	82.301	81.801	82.801	83.301	82.501	81.801	81.801	82.001	88.401	87.701	87.901	86.701	90.401	90.101	94.101	93.601	100.001
>20_149_GH_CSSCEV_21_2	67.001	65.201	68.001	69.001	69.301	67.201	69.301	72.301	74.601	80.501	80.501	80.501	81.301	80.801	81.501	81.001	81.801	81.801	81.801	82.001	82.001	82.501	83.001	82.801	82.501	82.501	82.801	88.701	87.401	88.201	87.401	90.601	89.901	93.301	93.301	99.301	100.001
>20_149_GH_CSSCEV_17_1	66.501	65.201	68.701	70.601	68.801	67.201	67.201	68.101	73.601	79.801	80.301	79.801	79.601	79.601	79.301	79.601	79.801	79.601	79.601	80.801	80.301	81.801	81.801	82.801	82.501	82.501	82.301	88.201	87.901	85.701	84.501	91.101	91.901	92.901	92.401	94.301	93.601	100.001
>20_149_GH_CSSCEV_17_2	66.801	69.201	68.801	70.101	69.001	66.901	66.901	68.601	73.601	79.801	80.801	79.801	80.001	80.001	79.801	79.601	80.301	79.601	80.001	80.801	80.301	81.301	82.301	82.301	82.501	82.501	82.301	88.401	87.201	86.001	84.701	91.401	91.601	92.101	91.601	94.101	93.801	98.801	100.001
>20_149_GH_CSSCEV_49_1	69.001	69.001	67.801	70.801	70.501	66.801	66.801	69.201	74.401	80.301	81.301	80.301	80.501	80.501	80.301	80.501	81.301	81.001	81.501	81.501	81.501	81.801	82.801	83.501	83.701	83.701	83.501	88.201	86.901	86.201	85.001	87.701	87.901	89.201	88.701	88.901	88.701	89.401	89.701	100.001
>20_149_GH_CSSCEV_88_2	67.301	68.501	68.301	68.801	68.801	69.001	69.001	69.301	73.901	78.601	79.101	78.101	79.301	78.801	79.101	77.601	78.301	78.801	78.801	79.301	78.601	81.301	81.801	83.701	83.501	83.501	83.701	84.701	83.501	83.701	84.001	85.201	85.001	84.201	83.701	86.901	87.201	85.501	85.201	89.401	100.001
>20_149_GH_CSSCEV_88_3	68.001	68.701	68.801	68.601	68.601	69.201	69.201	70.001	73.901	79.101	78.601	78.601	78.801	79.301	79.101	78.601	78.301	79.301	79.301	78.801	79.101	81.301	80.801	83.301	83.501	83.501	83.301	84.701	84.001	83.301	83.501	84.201	84.001	83.701	83.701	86.501	86.701	85.001	84.701	88.901	98.501	100.001
>20_149_GH_CSSCEV_93_2	73.001	67.901	70.001	69.901	69.401	70.401	69.901	68.301	73.601	78.601	79.101	78.101	79.301	78.801	78.601	78.601	79.301	79.601	79.601	80.001	79.301	80.301	80.801	82.301	82.001	82.001	82.301	85.701	85.001	84.001	83.301	84.701	85.001	85.201	84.701	86.901	86.701	86.901	86.701	89.401	88.901	87.401	100.001
>20_149_GH_CSSCEV_91_2	72.801	68.201	68.501	68.701	68.701	70.101	69.401	70.201	73.601	78.601	79.101	78.101	78.801	78.801	78.601	79.101	79.801	79.601	80.001	79.601	79.801	80.001	80.501	82.001	82.301	82.301	82.001	86.501	85.201	84.201	83.701	84.501	84.201	85.001	85.001	86.701	87.401	86.201	86.501	89.701	88.901	88.901	97.501	100.001
>20_149_GH_CSSCEV_91_3	72.301	68.001	68.201	69.201	68.701	69.901	69.101	69.201	73.201	78.601	79.101	77.601	78.801	78.301	78.101	78.101	78.801	79.101	79.101	79.601	78.801	80.501	81.001	82.001	81.801	81.801	82.001	86.001	85.201	84.201	83.301	84.501	84.701	86.001	85.501	87.201	86.901	86.701	86.501	89.701	89.401	87.901	98.501	99.001	100.001
>20_149_GH_CSSCEV_85_4	72.401	67.301	68.701	68.901	68.901	70.701	69.701	70.001	74.901	80.301	80.801	79.801	81.001	80.501	80.301	79.801	80.501	81.301	81.301	81.501	81.001	81.801	82.301	84.201	84.001	84.001	84.201	87.901	87.201	85.001	84.501	84.701	85.001	87.201	86.701	87.901	87.701	86.201	86.001	89.201	90.101	88.701	90.401	89.201	90.101	100.001
>20_149_GH_CSSCEV_85_5	73.201	67.801	69.201	69.701	69.701	71.201	70.401	71.701	75.101	81.001	80.501	80.001	81.301	81.301	81.001	80.501	80.801	82.001	82.001	81.301	81.301	82.001	82.001	84.001	84.201	84.201	84.501	88.201	87.401	85.201	84.701	84.501	84.201	86.901	86.901	87.701	87.901	85.501	85.701	88.901	89.401	89.401	89.701	89.401	89.401	99.301	100.001
>20_149_GH_CSSCEV_69_1	67.801	67.901	66.501	69.801	69.501	67.401	67.401	72.401	73.601	79.801	79.301	78.801	79.601	79.601	79.301	79.601	79.301	80.801	80.301	80.501	79.601	79.801	79.301	81.801	81.501	81.501	81.801	84.201	84.501	83.501	83.301	83.501	83.701	86.501	86.001	86.201	85.501	85.501	84.701	87.401	87.401	86.901	89.701	88.401	89.401	91.601	91.401	100.001
>20_149_GH_CSSCEV_69_3	67.501	68.101	67.401	69.801	69.801	67.701	67.701	71.401	73.601	79.101	78.601	78.101	79.301	79.301	79.601	79.301	79.601	80.801	80.801	79.801	79.301	78.801	78.801	81.301	81.501	81.501	81.801	84.001	83.301	83.501	83.701	83.301	82.501	84.701	84.701	85.001	85.701	83.701	84.001	86.701	87.201	87.201	88.401	88.901	88.401	90.401	91.101	98.301	100.001
>20_149_GH_CSSCEV_67_1	68.701	69.201	68.701	70.301	70.001	69.501	65.901	69.301	72.901	77.601	78.101	77.101	77.801	78.301	77.601	77.801	78.101	78.601	79.101	78.801	78.801	79.801	79.801	82.501	83.301	83.301	83.001	87.401	87.201	84.501	83.701	85.001	85.701	87.201	86.701	86.201	86.001	86.501	86.201	90.101	88.401	87.901	90.401	89.701	90.101	92.401	92.101	93.101	91.901
>20_149_GH_CSSCEV_61_3	71.201	65.801	68.501	68.501	68.501	70.101	70.101	72.801	74.101	80.001	79.601	79.101	80.301	80.301	80.501	80.001	80.301	81.301	81.301	80.301	80.801	81.301	80.801	82.801	83.001	83.001	83.301	85.001	85.201	85.201	85.201	85.201	85.001	87.701	87.701	86.901	87.701	86.001	85.701	89.201	88.901	88.401	89.201	88.401	88.401	91.601	91.901	88.401	88.201
>20_149_GH_CSSCEV_62_3	71.301	70.301	71.001	68.901	69.601	70.901	71.601	72.801	74.001	79.301	79.301	78.801	79.501	80.001	79.801	79.801	80.001	80.501	81.001	80.301	80.501	80.301	79.801	82.801	83.501	83.501	83.301	85.301	85.001	82.501	82.301	84.001	84.301	86.001	86.301	84.801	85.501	85.501	85.001	89.001	89.801	89.801	90.001	90.301	89.801	90.301	90.501	89.801	89.501
>20_149_GH_CSSCEV_61_1	71.501	70.501	66.001	70.601	69.801	69.901	71.001	72.001	74.501	79.801	79.301	78.801	80.001	80.301	79.801	79.301	79.501	80.501	80.501	80.301	80.001	80.301	80.301	81.301	81.501	81.501	81.801	85.301	84.501	83.001	82.301	83.801	83.501	85.501	85.801	84.801	85.001	84.501	84.501	88.501	88.501	88.501	89.501	89.301	89.301	90.301	91.001	90.301	90.001
>20_149_GH_CSSCEV_62_6	70.301	69.501	67.301	68.401	67.701	69.201	68.401	69.501	74.801	79.001	79.001	78.501	79.301	79.001	79.001	79.001	79.301	80.301	79.801	81.001	80.301	80.001	80.001	82.301	81.501	81.501	81.801	84.801	84.501	82.001	81.801	83.501	83.301	85.501	85.301	85.301	85.001	85.501	84.501	88.001	89.301	88.301	90.001	89.301	89.801	90.501	89.801	90.301	89.001
>20_149_GH_CSSCEV_65_7	71.801	69.301	69.301	70.601	69.101	70.601	70.601	73.301	74.801	80.501	80.001	79.501	80.801	81.001	80.501	80.001	80.301	81.301	81.301	81.001	80.801	80.301	80.301	82.801	83.001	83.001	83.301	85.301	84.501	82.801	82.001	84.001	83.801	86.001	86.301	85.301	85.501	85.001	85.001	89.501	90.001	90.001	89.301	89.001	89.001	90.801	91.501	90.301	90.001
>20_149_GH_CSSCEV_66_2	68.701	66.501	68.501	70.101	70.301	68.301	68.601	70.001	74.401	77.801	77.301	77.301	78.101	77.601	77.801	77.801	78.101	79.801	79.301	78.801	79.101	80.001	80.001	82.001	81.301	81.301	81.501	84.201	83.501	83.001	83.001	83.301	82.501	85.501	85.501	86.001	86.201	85.001	84.701	88.201	88.901	88.901	89.901	90.401	89.901	90.901	91.101	89.201	89.401
>21_51_GH_CSSCEV_95_1	68.701	67.501	65.301	68.101	68.401	70.601	70.401	71.901	74.101	79.101	79.601	78.601	79.801	79.301	79.101	78.801	79.601	79.801	79.801	80.301	80.001	80.801	81.301	81.501	81.301	81.301	81.501	85.601	84.801	84.001	83.301	84.501	84.701	86.701	86.201	86.701	86.501	86.701	86.501	88.901	90.901	89.401	90.101	88.901	89.901	92.101	91.401	90.601	89.701
>21_51_GH_CSSCEV_95_2	68.901	67.001	65.301	68.601	68.901	71.101	70.901	71.601	74.401	79.301	78.801	78.801	79.101	79.601	79.301	80.001	79.801	80.501	80.501	80.001	80.801	81.001	80.001	81.801	82.001	82.001	81.801	85.301	85.601	83.301	83.001	83.701	84.001	86.501	86.501	86.001	86.201	86.501	85.701	88.201	90.101	90.601	88.901	89.201	88.701	90.901	91.101	90.401	89.901
>KX592571_CSSCEV	60.701	61.301	61.601	63.801	63.701	64.601	64.501	59.101	74.001	78.101	77.801	77.101	78.301	78.301	78.101	77.801	78.101	78.801	78.801	79.101	79.601	81.001	80.801	81.001	81.301	81.301	81.501	84.401	84.101	83.301	82.501	82.801	83.001	86.001	85.701	85.501	85.501	85.001	84.701	86.701	89.401	88.701	89.201	88.201	88.901	90.401	90.401	89.401	88.701
>21_51_GH_CSSCEV_71_2	68.701	68.901	68.201	68.001	68.501	68.101	70.701	67.501	75.401	79.301	78.801	78.801	79.601	79.101	79.301	79.601	79.801	80.501	80.001	80.501	80.801	81.801	81.801	82.301	81.501	81.501	81.801	85.301	84.601	84.501	84.201	83.701	83.001	85.701	85.701	86.701	86.901	85.501	85.201	86.901	89.701	89.701	89.201	89.401	88.901	90.101	90.401	88.701	88.701
>21_51_GH_CSSCEV_157_2	68.801	69.401	68.701	68.201	68.701	68.401	69.501	67.501	74.901	79.301	78.801	78.801	79.601	79.101	78.801	79.101	79.301	80.001	79.601	80.001	80.301	81.501	81.501	81.501	80.801	80.801	81.001	85.601	84.801	84.501	83.701	83.701	83.501	86.201	86.201	86.701	86.501	85.701	85.501	87.401	89.901	89.901	89.401	89.201	89.201	90.901	91.101	89.201	88.701
>21_51_GH_CSSCEV_14_6	69.701	67.501	68.201	70.201	71.501	69.401	68.601	69.601	73.901	78.301	79.301	78.301	79.101	79.101	78.301	78.301	79.101	79.101	79.601	79.101	79.801	81.501	82.501	81.501	81.801	81.801	81.501	86.301	84.601	85.501	84.701	85.001	85.201	86.501	86.001	87.201	86.901	86.201	86.501	90.101	89.401	88.901	90.601	90.101	90.101	91.401	91.101	89.401	88.701
>21_51_GH_CSSCEV_43_3	69.201	67.501	68.201	71.501	72.001	68.901	68.401	69.001	74.101	79.801	79.301	78.301	79.601	79.601	79.301	78.801	79.101	80.001	80.001	79.101	79.801	81.301	81.301	81.501	81.801	81.801	82.001	86.101	84.801	85.201	85.001	85.201	85.001	87.701	87.701	87.401	87.701	86.201	86.501	89.701	89.701	89.701	90.101	90.101	90.101	91.101	91.901	89.701	89.401
>20_149_GH_CSSCEV_66_5	69.201	68.201	67.701	68.301	68.601	66.301	66.301	72.901	74.401	79.101	78.101	78.101	78.301	78.301	79.101	79.101	78.801	80.301	79.801	79.301	78.601	81.501	81.001	83.301	83.001	83.001	83.301	86.901	86.201	83.001	83.001	82.801	82.001	85.201	85.201	85.501	85.701	84.501	84.201	87.901	86.901	87.401	87.701	87.901	87.401	88.701	89.401	89.201	89.201
>20_149_GH_CSSCEV_100_1	66.501	65.701	64.701	66.501	66.201	70.701	70.201	66.801	72.001	77.301	76.801	76.801	77.101	76.801	76.801	75.801	76.101	76.601	76.101	76.801	76.301	79.301	78.801	77.601	76.801	76.801	77.101	78.301	77.601	78.801	77.301	76.601	76.801	77.601	77.601	78.601	78.301	77.801	77.301	79.601	79.301	78.801	79.801	79.601	80.101	78.801	78.601	78.601	77.601
>20_149_GH_CSSCEV_100_2	67.001	67.001	65.201	65.701	66.001	70.501	69.901	67.301	72.001	76.801	77.301	76.801	77.101	77.301	77.301	76.301	77.101	76.601	77.101	76.801	76.801	78.301	78.801	77.101	77.301	77.301	77.101	78.801	77.101	78.801	77.801	77.101	76.801	76.601	76.601	78.101	78.801	77.301	77.801	80.101	79.301	79.301	79.301	80.601	79.601	78.301	78.601	77.601	78.101
>20_149_GH_CSSCEV_40_1	70.501	69.501	71.201	67.501	67.501	70.001	70.301	70.801	75.801	81.101	80.601	79.101	79.301	79.301	80.101	80.401	80.101	82.401	81.901	80.901	80.601	77.101	77.101	78.801	78.601	78.601	78.801	78.101	77.801	79.801	79.601	77.101	76.301	78.801	78.601	79.301	79.101	78.801	78.801	80.901	77.501	77.501	78.501	79.301	79.301	78.801	79.001	77.501	77.001
>20_149_GH_CSSCEV_41_2	71.001	70.001	70.901	67.301	67.301	69.801	69.801	70.501	75.301	81.101	81.101	79.101	79.801	79.801	80.101	79.801	80.101	81.901	81.901	80.401	80.101	77.601	78.101	78.101	78.301	78.301	78.601	78.601	78.101	80.601	79.801	77.801	77.601	79.601	79.301	80.101	79.801	79.301	79.801	81.101	77.501	77.001	79.501	79.801	80.301	79.501	79.801	77.501	77.001
>20_149_GH_CSSCEV_41_3	71.201	68.001	71.401	67.801	67.801	64.601	70.001	70.301	75.301	81.101	80.601	79.101	79.801	79.801	80.101	79.801	80.101	81.901	81.901	79.801	80.101	77.801	77.301	78.601	78.801	78.801	79.101	78.601	78.301	80.601	79.801	76.801	77.101	79.101	79.301	79.101	79.301	79.101	79.101	80.601	77.301	76.801	79.301	79.501	80.001	79.301	79.501	77.301	76.801
>20_149_GH_CSSCEV_42_1	70.501	70.001	70.401	67.801	67.801	69.501	69.501	70.501	76.301	81.101	81.101	79.601	80.401	79.801	80.601	80.401	81.101	82.401	82.401	80.901	81.101	77.301	77.801	79.101	78.801	78.801	79.101	79.101	77.801	81.101	80.901	77.801	77.101	78.601	78.801	79.601	80.401	79.101	79.601	81.101	77.801	77.301	79.301	80.501	80.001	79.301	79.501	76.801	77.301
>20_149_GH_CSSCEV_44_1	70.301	69.501	70.401	68.001	68.001	65.901	66.201	70.601	75.801	81.101	81.101	79.601	79.801	79.301	79.601	80.101	80.401	82.101	81.601	81.401	81.401	78.101	78.601	78.601	77.801	77.801	78.101	79.101	78.301	80.601	79.801	77.801	77.601	79.801	79.601	80.601	79.801	79.801	79.801	81.601	77.501	77.001	79.501	79.801	80.301	79.501	79.301	77.501	76.501
>20_149_GH_CSSCEV_44_2	71.001	70.001	70.901	68.001	68.001	66.701	66.701	71.401	75.601	81.401	80.901	79.801	79.601	80.101	79.801	80.901	80.601	82.401	82.401	80.601	81.601	78.301	77.801	78.301	78.601	78.601	78.301	79.301	79.101	80.401	79.601	77.101	77.301	79.601	79.801	79.801	79.601	79.601	79.601	81.401	76.801	77.801	78.801	80.001	79.501	78.801	79.501	77.301	76.801
>20_149_GH_CSSCEV_42_2	70.801	70.301	70.701	67.301	67.301	70.001	70.001	71.001	76.101	81.401	81.401	80.401	80.101	80.101	79.801	80.601	80.901	82.101	82.101	80.601	81.401	77.601	77.601	78.801	78.601	78.601	78.301	79.301	78.601	80.901	80.101	77.101	77.301	78.801	79.101	79.801	79.601	79.801	79.801	81.401	77.001	77.501	79.001	80.301	79.801	79.001	79.301	77.001	76.501
>20_149_GH_CSSCEV_43_1	71.301	69.501	70.201	67.501	66.901	66.401	70.501	71.101	75.601	80.901	81.401	79.801	80.101	80.101	79.801	80.101	80.901	81.401	81.901	80.401	81.401	78.101	78.101	78.801	79.101	79.101	78.801	79.801	79.101	80.901	80.101	77.301	78.101	79.301	79.601	79.801	80.101	80.401	80.401	81.601	77.801	77.301	79.801	80.501	80.501	79.801	79.501	77.301	76.801
>20_149_GH_CSSCEV_46_2	69.801	70.501	70.901	67.001	67.001	63.901	64.901	66.801	76.101	81.901	81.901	80.601	81.401	80.901	81.101	80.601	81.401	81.901	81.901	81.601	81.401	77.301	77.801	78.801	78.601	78.601	78.801	79.301	78.101	80.601	79.801	76.801	76.601	76.801	77.101	77.801	78.101	77.801	78.301	80.901	77.501	77.001	78.501	78.801	78.801	78.801	79.001	76.501	76.501
>20_149_GH_CSSCEV_46_1	70.301	70.701	64.801	67.001	67.001	63.701	66.001	68.001	76.301	82.101	82.101	81.401	81.101	81.101	80.901	81.901	82.101	82.601	82.601	82.401	82.601	78.101	78.101	79.101	78.801	78.801	78.601	80.401	79.601	81.101	80.401	76.601	76.801	77.601	77.801	78.301	78.101	78.801	78.801	81.601	77.001	77.501	78.801	79.501	79.001	79.001	79.301	77.301	76.801
>20_149_GH_CSSCEV_47_1	71.001	71.701	65.601	67.801	67.801	63.701	64.901	69.501	76.101	82.601	82.601	81.401	81.601	82.101	81.901	82.401	82.601	83.101	83.601	82.401	82.401	77.801	77.801	79.101	79.801	79.801	79.601	80.601	79.801	81.101	80.401	77.101	77.301	77.601	77.801	78.301	78.601	78.801	79.301	81.601	77.501	78.001	79.301	80.001	79.501	79.501	80.301	77.801	77.801
>20_149_GH_CSSCEV_47_2	70.501	71.201	65.101	67.301	67.301	63.401	64.601	69.301	76.601	82.601	82.601	81.901	81.601	81.601	81.401	82.401	82.601	83.101	83.101	82.901	82.901	77.801	77.801	79.601	79.301	79.301	79.101	80.601	79.801	81.101	80.401	77.101	77.301	77.601	77.801	78.801	78.601	79.301	79.301	81.601	77.501	78.001	79.301	80.001	79.501	79.501	79.801	77.801	77.301
>20_149_GH_CSSCEV_48_1	70.501	71.501	71.001	67.501	67.501	64.201	65.401	67.301	75.601	81.401	82.401	80.601	80.901	80.901	80.601	81.101	81.901	81.901	82.401	82.101	81.601	78.101	78.601	79.101	79.301	79.301	79.101	80.401	79.601	81.101	80.401	77.301	78.101	78.301	78.101	78.601	78.301	79.601	79.601	81.601	78.001	77.001	80.001	79.801	80.301	80.301	79.501	78.001	77.001
>20_149_GH_CSSCEV_48_2	70.801	71.501	71.001	68.301	68.301	63.701	64.901	67.501	76.301	82.101	82.101	80.901	81.601	81.101	81.401	81.401	82.101	82.601	82.601	82.401	81.901	78.301	78.801	79.301	79.101	79.101	79.301	80.601	79.301	81.901	81.101	77.601	77.301	78.101	78.301	78.801	79.101	78.801	79.301	81.401	77.801	77.301	79.801	80.001	80.001	80.001	80.301	77.801	77.801
>20_149_GH_CSSCEV_97_1	71.801	65.701	69.301	70.501	69.201	67.601	67.301	67.001	70.801	76.801	76.801	75.801	76.801	76.301	76.301	75.801	76.501	77.501	77.501	77.501	77.301	80.801	80.801	77.001	76.801	76.801	77.001	78.001	77.301	78.301	76.801	76.501	76.801	76.801	77.001	78.801	79.001	77.501	77.501	79.301	79.801	78.801	80.001	80.001	80.501	80.001	79.801	79.501	79.301
>20_149_GH_CSSCEV_97_2	71.301	65.501	69.001	68.901	68.901	67.301	67.101	67.301	70.801	76.301	76.301	74.801	75.801	75.801	76.301	75.801	76.001	77.501	77.501	77.501	76.801	80.301	80.301	76.501	76.801	76.801	77.001	77.001	76.801	77.301	76.301	76.501	76.301	76.801	76.501	78.301	78.501	77.001	77.001	78.801	79.801	78.801	79.501	79.501	80.001	79.501	79.301	79.501	79.301
>20_149_GH_CSSCEV_56_1	70.001	67.301	69.501	69.701	69.201	67.301	67.301	68.901	72.801	78.501	77.501	77.501	78.001	78.001	78.501	77.801	77.501	79.501	79.001	79.501	78.801	80.501	80.001	77.301	77.001	77.001	77.301	77.801	77.501	77.301	76.301	77.501	76.801	76.801	77.001	78.801	79.001	77.501	77.501	79.301	78.801	79.301	78.801	79.801	79.301	78.001	78.801	78.001	78.301
>20_108_CDI_CSSCEV_11_1	69.501	64.701	69.201	70.101	68.901	66.601	66.801	68.201	72.301	78.001	78.001	77.501	78.501	78.001	78.001	77.301	78.001	78.501	78.501	79.001	78.301	80.301	80.801	77.301	77.001	77.001	77.301	78.701	77.401	78.001	76.501	77.801	77.501	76.801	77.001	79.301	79.501	78.001	78.501	80.301	79.001	78.501	79.801	80.301	80.301	78.801	79.001	78.001	78.301
>20_149_GH_CSSCEV_56_4	70.301	66.801	70.001	69.701	69.201	67.101	67.101	67.801	72.801	78.501	78.501	78.001	78.501	78.001	78.001	77.301	77.501	79.001	78.501	80.001	78.801	80.501	81.001	77.301	76.501	76.501	76.801	78.301	77.501	77.801	76.301	78.001	77.801	77.301	77.001	79.801	79.001	78.501	78.501	80.301	79.301	78.801	79.801	79.801	80.301	79.001	78.801	78.501	77.801
>20_149_GH_CSSCEV_54_2	69.801	66.001	70.801	69.701	69.701	67.301	68.101	67.001	71.001	77.501	77.501	77.001	77.001	77.501	77.001	77.001	76.801	77.801	77.801	78.301	77.501	80.001	79.501	76.801	77.001	77.001	76.801	77.501	77.801	76.501	75.001	76.801	77.501	77.001	76.801	78.501	77.801	78.301	78.301	79.501	79.001	79.001	79.301	79.301	79.801	78.501	78.301	78.501	77.301
>20_149_GH_CSSCEV_54_1	70.001	66.001	70.801	69.901	69.901	67.301	68.101	66.501	71.801	77.801	77.801	77.301	78.301	77.801	77.801	76.801	77.501	78.001	78.001	78.501	77.801	80.301	80.301	77.501	77.301	77.301	77.501	78.301	77.501	77.801	76.301	77.501	77.801	76.801	77.001	78.801	79.001	78.001	78.001	79.801	79.801	78.801	80.001	80.001	80.501	79.301	79.001	78.301	78.001
>20_149_GH_CSSCEV_53_3	70.001	71.501	71.801	71.001	70.501	67.101	67.101	67.801	72.001	78.301	77.801	77.301	78.301	78.301	78.301	77.301	77.501	78.501	78.501	78.501	78.001	80.001	80.001	76.501	76.801	76.801	77.001	78.501	77.801	77.501	76.501	77.801	77.501	77.001	77.301	79.001	79.301	77.801	78.301	80.001	79.301	79.301	79.501	80.001	80.001	78.301	79.001	78.301	78.801
>20_149_GH_CSSCEV_51_1	69.301	71.001	71.301	70.201	69.701	67.101	67.101	66.801	71.501	77.501	78.001	77.001	78.001	77.501	77.501	76.501	77.301	77.801	77.801	78.801	77.501	80.001	80.501	77.001	76.801	76.801	77.001	78.001	77.301	77.501	76.001	77.801	78.001	77.001	76.801	79.001	78.801	78.301	78.301	80.001	79.801	78.301	80.001	79.501	80.501	79.301	78.501	78.301	77.801
>20_149_GH_CSSCEV_71_3	69.301	70.801	71.001	70.501	69.901	67.101	67.301	67.001	72.501	78.001	77.501	77.501	78.001	77.501	78.001	77.501	77.801	78.801	78.301	79.301	78.501	80.001	80.001	77.501	76.801	76.801	77.001	78.001	77.301	77.501	76.501	77.801	77.001	76.501	76.801	79.001	79.301	77.801	77.801	79.501	79.301	79.301	79.001	80.001	79.501	78.301	78.501	77.801	78.301
>20_149_GH_CSSCEV_71_4	69.801	71.301	71.501	70.701	70.201	67.101	67.101	67.301	72.001	77.501	77.501	77.001	78.001	77.501	78.001	77.001	77.801	78.301	78.301	78.801	78.001	79.501	80.001	77.001	76.801	76.801	77.001	78.001	76.801	77.501	76.501	77.801	77.001	76.001	76.301	78.501	79.301	77.301	77.801	79.501	79.301	78.801	79.001	80.001	79.501	78.301	78.501	77.301	78.301
>20_108_CDI_CSSCEV_8_2D	61.801	63.301	63.001	63.601	62.901	63.101	63.101	61.801	73.801	78.001	77.701	76.601	77.201	77.201	76.901	76.401	76.601	78.201	78.201	78.501	78.501	79.701	79.901	76.201	76.201	76.201	76.201	77.201	76.601	76.401	75.101	76.701	77.001	77.201	77.001	79.101	78.601	78.301	78.301	80.201	79.701	79.101	79.701	79.901	80.501	80.001	80.301	78.301	77.501
>20_108_CDI_CSSCEV_8_4D	62.301	63.001	63.301	62.601	62.501	61.501	61.001	62.601	73.601	77.801	77.301	76.201	77.001	77.001	76.801	76.001	76.201	78.101	77.801	78.301	78.101	79.801	80.101	76.301	76.001	76.001	76.301	77.001	76.501	76.501	75.201	76.801	76.801	77.401	77.101	79.201	78.701	78.201	78.201	80.101	79.801	79.201	79.801	80.101	80.601	80.401	80.601	78.401	77.601
>20_108_CDI_CSSCEV_7_2	69.701	64.701	69.201	69.901	69.401	67.601	67.601	67.001	72.501	78.001	77.501	77.001	77.501	77.001	77.001	77.001	77.301	78.301	77.801	78.801	78.001	80.301	79.801	78.501	77.801	77.801	78.001	77.901	77.701	77.301	75.801	77.501	77.801	77.001	77.301	79.001	78.801	78.801	78.301	79.501	79.301	78.801	80.001	80.001	80.501	78.801	78.501	78.001	77.301
>20_108_CDI_CSSCEV_8_2	69.001	65.001	69.201	69.701	69.201	67.601	67.801	68.501	72.801	78.301	77.301	76.801	77.301	77.301	77.801	77.801	77.501	79.001	78.501	78.501	77.801	80.001	79.001	78.501	78.301	78.301	78.501	77.201	77.401	77.001	76.001	77.301	77.001	76.801	77.001	78.301	78.501	78.001	77.501	78.801	79.001	79.001	79.301	79.801	79.801	78.001	78.301	77.801	77.501
>20_108_CDI_CSSCEV_9_2	69.701	70.501	69.201	69.701	69.201	67.601	68.101	66.501	72.301	77.301	77.801	76.801	77.301	77.301	77.301	77.301	78.001	78.001	78.501	78.501	78.301	78.801	79.301	78.301	78.501	78.501	78.301	78.401	77.201	77.301	76.301	78.001	77.801	76.301	76.501	79.001	79.801	78.801	79.301	79.801	78.801	78.801	79.501	81.001	80.001	78.301	78.501	77.501	78.301
>20_108_CDI_CSSCEV_9_1	69.501	65.501	69.001	70.401	69.901	67.601	67.801	66.701	72.801	78.301	78.301	77.301	78.301	77.801	77.801	77.301	78.001	78.501	78.501	79.001	78.301	79.501	80.001	78.501	78.301	78.301	78.501	78.701	77.401	77.801	76.301	77.801	77.501	77.301	77.501	79.801	80.001	79.001	79.501	80.301	79.501	79.001	80.801	81.301	81.301	79.001	79.301	78.001	78.301
>20_108_CDI_CSSCEV_11_1D	64.601	64.101	61.701	63.201	65.001	61.701	61.701	61.901	71.301	79.601	77.801	78.101	78.901	78.901	76.201	75.701	76.001	77.501	77.301	77.301	76.501	79.801	79.901	78.801	78.501	78.501	78.801	80.001	79.501	80.901	79.301	77.701	77.701	80.401	80.901	81.201	80.901	79.301	79.301	79.601	78.801	78.001	78.801	79.301	79.301	80.401	80.601	79.601	78.801
>20_108_CDI_CSSCEV_10_1D	63.201	63.701	62.401	63.301	63.801	63.001	63.001	62.301	71.501	76.801	79.401	75.201	76.001	76.001	75.501	76.001	76.201	77.801	77.501	78.901	75.501	79.501	79.601	78.501	78.201	78.201	78.501	79.201	78.701	80.401	78.501	77.501	77.501	80.601	80.601	81.401	81.201	79.601	79.601	79.301	78.501	78.001	79.301	79.101	79.801	79.001	78.801	80.101	79.301
>20_108_CDI_CSSCEV_10_2D	63.501	63.801	62.501	63.201	63.701	61.801	61.801	61.901	71.501	79.901	78.101	78.301	79.101	79.101	75.501	76.001	76.201	77.801	77.501	78.901	75.501	79.501	79.601	78.501	78.201	78.201	78.501	80.301	79.701	80.601	79.001	77.501	77.501	80.601	81.201	81.401	81.201	79.601	79.601	79.301	78.501	78.201	79.301	79.101	79.801	79.001	80.901	80.101	79.301
>20_108_CDI_CSSCEV_11_3	66.801	68.301	68.301	67.701	67.201	67.801	69.301	68.201	74.301	79.801	79.301	78.801	79.101	79.601	79.301	79.601	79.301	80.601	80.601	80.101	79.801	80.501	79.501	79.001	79.301	79.301	79.001	80.601	80.901	81.801	80.801	78.501	78.801	80.501	80.801	81.501	81.801	80.501	80.001	80.301	78.501	79.001	79.801	80.501	80.001	80.301	80.501	80.001	79.501
>20_108_CDI_CSSCEV_10_2	65.701	68.001	67.001	68.101	67.601	67.601	69.101	68.801	74.101	79.101	79.601	78.601	79.301	79.301	79.101	78.801	79.601	79.801	80.401	79.801	79.601	80.101	80.101	78.801	79.101	79.101	78.801	81.301	80.501	81.901	80.901	78.601	78.801	80.101	80.401	81.601	82.401	80.601	80.601	80.401	79.101	78.601	80.101	80.901	80.401	81.601	81.401	80.101	80.101
>20_108_CDI_CSSCEV_10_1	67.001	67.301	67.301	69.101	68.601	67.801	68.601	69.301	74.101	79.601	79.601	78.101	79.301	79.301	79.601	78.801	79.101	80.401	80.401	80.401	79.101	80.101	80.601	78.301	78.601	78.601	78.801	80.801	80.001	81.901	80.901	79.101	78.301	80.601	80.401	82.101	82.401	80.101	80.601	80.401	79.101	78.601	80.101	80.401	80.401	81.601	81.901	80.601	80.601
>20_149_GH_CSSCEV_34_2	68.201	66.701	66.501	67.601	65.401	66.001	66.001	71.201	78.401	80.801	81.301	80.101	81.301	81.101	81.101	80.801	81.601	82.301	82.301	83.001	81.301	78.001	78.501	79.301	79.101	79.101	79.301	80.801	80.001	79.101	78.801	81.001	80.801	80.501	80.001	80.301	80.501	80.001	80.001	83.001	82.301	80.801	80.501	80.301	80.801	81.801	81.001	80.801	80.001
>20_149_GH_CSSCEV_34_3	68.701	67.201	67.001	68.001	65.901	66.501	66.501	71.001	77.901	81.301	81.301	80.101	81.301	81.601	81.101	80.801	81.101	82.301	82.301	82.501	80.801	78.501	78.501	78.801	79.101	79.101	79.301	80.801	80.501	79.101	78.301	80.501	80.801	81.001	80.501	80.301	80.001	80.001	80.001	83.001	81.801	80.801	80.501	79.801	80.801	81.801	81.501	81.301	80.001
>20_149_GH_CSSCEV_27_1	68.501	67.701	70.601	68.801	69.501	66.101	67.601	68.101	78.201	82.301	82.301	81.601	82.801	82.501	82.001	81.301	82.001	82.801	82.801	83.501	81.801	76.801	77.301	77.801	77.601	77.601	77.801	82.001	80.801	80.301	79.601	79.101	78.801	80.501	80.501	80.501	80.801	79.801	80.301	81.301	80.501	80.001	79.601	79.801	79.801	80.801	81.001	80.001	79.801
>20_149_GH_CSSCEV_25_3	68.301	67.501	70.401	69.001	69.801	65.601	65.801	70.801	77.901	81.801	81.801	81.101	82.301	82.001	81.601	80.801	81.601	82.301	82.301	83.001	81.301	76.301	76.801	77.301	77.101	77.101	77.301	81.501	80.301	79.601	78.801	78.601	78.301	80.001	80.001	80.001	80.301	79.301	79.801	80.801	80.001	79.601	79.101	79.301	79.301	80.301	80.501	79.601	79.301
>20_149_GH_CSSCEV_25_2	68.001	67.201	70.101	68.801	69.501	65.801	67.301	69.801	78.401	81.801	81.801	81.101	82.301	82.001	82.001	81.301	82.001	82.801	82.801	83.501	81.801	76.301	76.801	77.801	77.601	77.601	77.801	81.501	80.301	79.601	79.301	79.101	78.301	80.001	80.001	80.001	80.801	79.301	79.801	80.801	80.501	80.001	79.101	79.801	79.301	80.301	80.501	79.601	79.801
>20_149_GH_CSSCEV_27_2	68.801	67.701	70.101	68.801	69.501	65.801	67.301	69.801	77.901	81.801	81.801	81.101	82.301	82.001	82.001	81.301	82.001	82.801	82.801	83.501	81.801	76.301	76.801	77.801	77.601	77.601	77.801	81.501	80.301	79.601	79.301	79.101	78.301	80.001	80.001	80.001	80.801	79.301	79.801	80.801	80.501	80.001	79.101	79.801	79.301	80.301	80.501	79.601	79.801
>20_149_GH_CSSCEV_31_1	70.101	67.501	71.101	66.601	67.401	66.501	66.701	67.801	78.901	83.001	82.501	82.301	83.001	82.801	82.301	82.001	82.301	83.501	83.001	84.201	82.301	79.001	79.001	79.601	78.801	78.801	79.101	82.301	81.501	80.801	80.001	80.301	80.001	81.001	81.001	81.301	81.001	80.501	80.501	82.801	81.301	81.301	80.301	80.501	80.501	82.301	82.501	81.501	80.801
>20_149_GH_CSSCEV_31_2	70.101	67.001	70.901	65.901	66.701	68.901	66.301	67.101	77.901	82.001	82.001	81.301	82.501	82.301	81.801	81.101	81.801	82.501	82.501	83.301	81.301	78.801	78.801	79.301	79.101	79.101	79.301	82.001	81.301	80.501	79.801	80.001	80.301	80.801	80.801	80.501	80.801	80.301	80.301	82.501	81.501	80.501	80.501	80.301	80.801	82.501	82.301	81.301	80.501
>20_149_GH_CSSCEV_80_2	70.801	69.301	72.301	68.301	68.501	70.701	70.901	67.201	76.801	83.101	83.101	82.601	83.401	82.901	83.101	82.601	83.401	83.601	83.601	84.101	83.601	79.301	79.301	78.901	78.701	78.701	78.901	82.401	81.601	81.101	80.601	80.401	80.601	80.601	80.901	81.901	82.101	79.901	79.901	82.101	79.901	78.901	81.101	80.401	80.901	81.601	81.401	79.901	79.701
>20_149_GH_CSSCEV_83_2	67.901	68.001	70.601	68.001	68.001	69.301	69.801	69.201	76.501	81.901	81.901	81.401	81.701	81.201	81.901	82.401	82.601	83.401	82.901	84.401	83.401	78.801	79.301	79.701	78.901	78.901	79.201	82.901	82.101	80.101	79.701	81.101	80.401	81.601	81.401	83.101	82.901	80.601	80.601	82.901	80.101	79.701	80.901	80.601	80.601	82.101	81.901	80.101	79.901
>20_149_GH_CSSCEV_81_1	63.701	64.101	64.301	69.401	69.901	68.901	69.101	70.701	75.101	80.201	80.201	80.201	80.001	80.001	80.201	81.801	82.101	82.801	82.801	83.001	83.801	77.501	77.001	77.601	77.301	77.301	77.101	80.301	80.001	79.601	79.101	76.601	76.801	77.601	77.801	79.101	79.301	78.601	78.101	80.301	77.301	77.301	79.101	78.801	78.301	79.601	79.301	78.301	78.101
>20_149_GH_CSSCEV_78_1	68.601	69.201	68.001	71.301	71.101	68.801	69.001	70.401	78.001	83.601	83.601	83.601	83.401	83.401	83.101	83.401	83.601	84.401	84.401	85.101	85.601	78.801	78.301	79.701	79.401	79.401	79.201	82.601	82.401	81.901	80.901	78.701	79.401	79.901	80.101	81.401	81.101	81.101	80.601	82.901	79.201	79.201	81.601	80.901	80.901	81.601	81.401	80.601	79.901
>20_149_GH_CSSCEV_78_2	68.601	69.201	68.001	71.101	70.801	68.501	68.801	69.901	78.001	83.101	83.601	83.101	83.401	83.401	83.601	83.401	84.101	84.401	84.801	85.101	85.601	78.301	78.301	79.701	79.901	79.901	79.701	82.601	81.901	81.901	81.401	79.201	79.401	79.401	79.701	80.901	81.601	80.601	80.601	82.901	79.701	79.201	81.601	81.401	80.901	81.601	81.401	80.101	80.401
>20_149_GH_CSSCEV_79_4	68.401	69.001	68.501	70.601	70.101	68.001	68.301	68.901	78.501	83.601	84.101	83.101	83.901	83.401	84.101	82.901	83.601	84.401	84.401	85.601	85.101	77.801	78.801	79.201	78.901	78.901	79.201	82.401	81.101	82.101	81.601	80.101	79.401	79.701	79.401	81.401	81.601	80.101	80.601	82.601	79.901	78.901	81.401	80.601	80.601	81.401	81.101	80.401	80.601
>20_149_GH_CSSCEV_79_3	67.601	69.001	69.201	70.301	69.801	68.901	69.201	69.401	77.801	83.401	83.901	83.401	83.601	83.601	83.401	82.601	83.401	83.601	84.101	84.401	84.801	78.301	78.301	79.201	79.401	79.401	79.201	82.401	81.601	81.601	80.601	78.701	79.401	79.201	79.401	80.901	81.101	80.601	80.601	82.601	79.401	78.901	81.401	80.601	80.601	81.401	81.101	80.401	80.101
>20_149_GH_CSSCEV_76_3	71.101	69.501	71.301	71.601	71.301	69.001	69.301	68.801	78.201	84.401	83.901	83.401	84.101	84.101	84.801	84.101	84.401	85.601	85.601	85.801	85.801	79.101	79.101	80.101	80.401	80.401	80.601	82.901	82.101	82.601	82.101	80.101	79.401	80.101	80.401	81.901	82.601	80.601	81.101	83.101	80.101	80.101	82.101	81.901	81.401	82.101	82.901	80.601	81.401
>20_149_GH_CSSCEV_76_2	70.901	69.201	71.001	70.801	70.601	69.301	69.501	68.501	78.001	83.601	84.101	83.601	83.901	83.901	84.101	83.901	84.601	84.801	85.301	85.601	86.101	78.801	78.801	80.401	80.601	80.601	80.401	83.101	82.401	82.401	81.901	79.901	80.101	79.901	80.101	81.601	82.401	81.401	81.401	83.401	80.401	79.901	82.401	82.101	81.601	82.401	82.101	80.401	80.601
>20_149_GH_CSSCEV_74_1	69.301	67.201	67.001	69.001	69.001	67.701	69.301	68.401	79.001	82.901	82.901	82.401	83.101	82.601	82.901	82.401	82.601	84.401	83.901	84.601	84.601	78.301	78.801	78.701	77.901	77.901	78.201	82.101	81.401	81.401	82.401	79.401	79.201	79.701	79.401	81.901	81.601	80.401	80.401	82.101	79.401	79.401	82.901	81.901	81.901	82.101	81.901	81.601	81.401
>20_149_GH_CSSCEV_74_2	69.601	67.501	67.201	69.001	69.001	68.201	69.501	68.401	78.201	82.601	82.601	81.701	82.901	82.901	83.101	82.201	82.401	84.101	84.101	83.901	83.901	78.601	78.601	78.401	78.701	78.701	78.901	81.901	81.601	81.101	82.101	79.201	79.401	79.901	79.701	81.101	81.401	80.101	80.101	81.901	79.701	79.201	83.101	81.601	82.101	82.401	82.101	81.901	81.601
>20_149_GH_CSSCEV_77_1	68.001	65.301	70.801	69.501	69.001	66.701	68.001	67.201	78.001	81.701	82.201	81.701	82.401	82.401	82.201	81.701	82.401	83.101	83.601	83.401	83.901	77.801	77.801	77.701	77.901	77.901	77.701	81.901	81.101	80.601	81.601	79.201	79.401	78.401	78.701	80.101	80.901	79.701	79.701	81.401	79.201	78.701	82.401	81.901	81.401	81.401	81.101	80.401	80.601
>20_149_GH_CSSCEV_77_2	67.501	65.001	70.601	69.801	69.301	66.501	67.801	67.201	78.501	82.201	82.201	81.701	82.401	81.901	82.201	81.701	81.901	83.601	83.101	84.401	83.901	78.301	78.301	78.201	77.401	77.401	77.701	81.401	81.101	80.601	81.601	79.701	79.401	79.401	79.201	81.101	80.901	80.101	79.701	81.401	79.701	78.701	82.901	81.401	81.901	81.901	81.101	81.401	80.601
>20_149_GH_CSSCEV_75_3	69.101	68.501	72.501	70.501	70.201	69.901	70.201	69.401	78.001	83.601	83.601	83.101	83.401	83.901	84.101	84.401	84.601	85.101	85.601	84.801	85.301	79.301	79.301	79.201	79.901	79.901	79.701	82.101	81.401	81.901	81.901	79.401	79.201	79.201	79.401	80.901	81.601	80.101	80.601	82.101	79.401	79.901	81.401	81.401	80.401	81.401	82.101	80.401	81.101
>20_149_GH_CSSCEV_73_2	68.401	68.001	69.901	69.401	68.301	69.501	69.801	69.601	78.701	83.401	83.901	82.901	83.101	83.601	83.901	83.901	84.101	84.801	85.301	84.601	84.601	79.101	79.601	78.901	79.701	79.701	79.401	83.101	82.401	82.901	82.901	79.901	80.101	80.101	79.901	81.901	82.101	80.901	81.401	82.401	79.201	79.701	82.401	81.901	81.401	82.101	82.401	81.101	81.401
>20_149_GH_CSSCEV_75_2	67.701	67.201	71.801	70.601	70.201	69.301	69.501	68.601	78.001	83.101	83.101	82.601	83.401	82.901	83.101	82.601	83.401	84.101	84.101	84.401	84.401	79.601	79.601	79.701	79.401	79.401	79.701	82.601	81.901	82.901	82.401	79.401	79.701	79.701	79.901	81.401	81.601	80.401	80.401	82.101	79.701	78.701	82.901	81.401	81.901	82.601	82.401	81.101	80.901
>20_149_GH_CSSCEV_73_1	67.601	64.501	68.901	69.601	68.501	69.301	69.501	68.901	79.001	83.101	83.101	82.601	83.401	82.901	83.601	83.101	83.901	84.601	84.601	84.801	84.401	79.301	79.301	79.701	79.401	79.401	79.701	82.901	82.101	83.101	83.101	80.101	79.901	79.901	80.101	81.601	82.401	80.601	80.601	81.601	79.901	78.901	82.601	81.601	81.601	82.401	82.101	80.901	81.101
>20_149_GH_CSSCEV_14_2	67.201	68.401	67.701	66.601	69.501	65.301	65.501	68.101	77.201	83.501	83.501	82.501	83.701	83.301	83.501	82.001	82.801	83.301	83.301	83.501	82.301	78.801	79.001	79.801	79.601	79.601	79.801	80.801	79.301	79.301	79.101	80.501	80.001	79.801	80.001	80.301	81.001	79.601	79.801	81.001	80.801	80.001	80.301	80.801	80.501	81.301	81.301	80.301	80.301
>20_149_GH_CSSCEV_14_3	67.001	68.701	69.601	69.501	69.801	69.601	65.501	68.101	77.701	84.201	84.201	83.001	83.701	83.301	83.501	82.501	82.801	83.701	83.301	84.501	82.801	79.301	79.801	80.301	79.601	79.601	79.801	80.801	79.601	79.301	79.101	81.001	80.301	80.501	80.301	81.301	81.001	80.301	80.301	81.501	81.001	80.501	80.501	80.801	80.801	81.501	81.301	81.001	80.301
>20_149_GH_CSSCEV_52_2	69.301	69.701	71.501	67.601	68.801	69.901	68.701	70.601	76.901	84.201	84.201	83.701	83.501	83.501	83.301	83.001	83.301	83.701	83.701	84.001	83.701	80.801	80.301	80.301	80.001	80.001	79.801	82.301	81.501	80.801	79.601	80.301	81.001	81.301	81.501	81.501	81.301	80.801	80.301	82.501	80.801	80.801	79.801	80.501	80.501	82.301	82.001	81.301	80.001
>20_149_GH_CSSCEV_53_2	69.601	69.901	68.101	68.001	68.001	69.901	66.101	68.701	76.901	83.701	84.201	83.301	83.501	83.501	83.301	82.501	83.301	83.301	83.701	83.501	83.301	80.001	80.001	79.601	79.801	79.801	79.601	82.001	80.801	80.801	79.601	80.501	81.301	81.501	81.801	81.001	81.301	80.501	80.501	83.001	80.801	80.301	79.601	80.301	80.301	82.001	81.801	80.501	79.801
>20_149_GH_CSSCEV_52_1	69.301	70.101	72.001	67.101	69.501	66.001	69.001	69.101	77.901	83.701	83.701	82.801	83.501	83.001	83.701	82.501	83.301	84.201	84.201	84.501	83.701	80.301	80.301	80.301	80.001	80.001	80.301	81.801	80.501	80.801	80.001	80.801	80.501	81.001	81.301	81.001	81.801	79.801	79.801	82.301	81.301	80.301	79.801	80.501	80.501	82.301	82.001	80.801	80.501
>20_149_GH_CSSCEV_60_2	68.001	70.101	69.101	68.001	68.001	69.801	67.801	67.701	77.201	84.201	84.701	83.301	84.001	83.501	84.201	82.801	83.501	84.001	84.001	85.201	83.501	80.501	81.501	80.301	80.001	80.001	80.301	82.301	80.501	81.301	80.501	81.301	80.501	81.301	81.001	81.801	82.001	79.801	80.301	82.801	81.501	80.501	79.801	80.501	80.501	82.301	82.001	80.801	80.501
>20_149_GH_CSSCEV_60_1	68.201	70.101	69.101	68.001	68.001	69.801	67.801	67.701	76.901	84.501	84.501	83.501	84.201	83.701	84.001	82.501	83.301	83.701	83.701	84.501	83.301	81.001	81.001	80.301	80.001	80.001	80.301	82.801	81.501	81.501	80.301	80.801	81.001	81.801	82.001	81.801	82.001	80.301	80.301	82.801	81.501	80.501	80.301	80.501	81.001	82.801	82.501	81.301	80.501
>20_149_GH_CSSCEV_59_2	68.501	69.701	69.101	68.301	68.301	69.301	68.001	70.301	77.201	84.201	84.201	83.301	84.001	83.501	83.701	82.301	83.001	83.501	83.501	84.201	83.001	80.801	81.301	80.301	80.001	80.001	80.301	83.501	81.801	81.801	80.501	80.801	80.501	81.301	81.501	81.801	82.001	79.801	80.301	82.801	81.501	81.001	80.301	81.001	81.001	82.801	83.001	80.501	80.301
>20_149_GH_CSSCEV_59_3	68.001	72.301	70.101	68.301	68.301	70.001	68.801	67.101	76.701	83.701	84.201	82.801	83.501	83.001	83.301	81.801	82.501	83.001	83.001	84.701	83.001	80.801	81.801	80.301	80.001	80.001	80.301	83.501	81.801	81.301	80.001	80.801	80.501	81.301	81.001	81.801	81.501	79.801	80.301	82.801	81.501	80.501	80.301	80.501	81.001	83.001	82.801	80.501	79.801
>20_149_GH_CSSCEV_32_2	75.001	71.601	72.601	68.501	68.301	68.001	68.201	69.801	75.001	82.501	83.001	81.601	81.801	82.301	82.001	83.001	83.301	83.301	83.701	83.501	82.501	79.501	79.501	79.601	80.301	80.301	80.001	79.101	78.801	78.301	77.301	78.601	79.301	79.601	79.301	79.101	78.801	78.801	78.801	79.801	77.801	77.301	81.301	79.801	80.301	81.501	81.301	79.101	78.301
>20_149_GH_CSSCEV_35_1	68.301	70.401	70.901	66.301	66.301	69.401	69.401	72.701	78.101	85.601	85.601	84.601	85.401	84.901	85.601	85.101	85.901	86.901	86.901	86.901	85.601	80.101	80.601	82.101	81.901	81.901	82.101	81.101	79.801	82.101	81.601	81.601	80.901	81.901	82.101	83.101	83.901	81.101	81.601	82.101	80.601	80.101	82.101	82.101	81.601	83.401	83.601	80.401	81.101
>20_149_GH_CSSCEV_35_2	68.001	69.101	70.601	66.101	66.101	69.601	69.601	73.001	77.801	85.901	85.401	84.901	85.101	84.601	84.901	84.901	85.101	86.601	86.101	86.601	85.401	80.901	80.401	82.401	81.601	81.601	81.901	80.901	80.601	81.901	80.901	80.901	81.101	82.601	82.901	83.401	83.101	81.901	81.401	81.901	80.401	79.801	82.401	81.401	81.901	83.601	83.401	81.101	80.401
>KX592572_CSSCEV	59.601	59.601	59.901	63.501	63.901	65.001	65.001	58.101	77.401	85.101	85.101	84.101	84.901	84.601	84.601	84.101	84.901	86.401	86.401	86.101	85.101	81.801	81.801	82.101	81.801	81.801	82.101	82.501	81.801	81.601	79.901	82.101	82.401	84.301	84.801	83.801	84.101	83.301	83.301	84.601	80.901	79.901	81.801	81.101	81.601	82.401	82.101	80.101	79.601
>20_149_GH_CSSCEV_83_1	67.501	66.801	68.001	68.101	67.801	67.801	68.301	65.801	76.301	82.401	81.401	81.401	81.701	81.901	82.401	81.701	81.401	83.401	82.901	83.601	83.601	78.301	77.801	79.601	79.301	79.301	79.601	80.501	79.801	77.601	77.801	80.001	79.301	79.301	79.801	80.001	80.301	79.601	79.601	80.501	80.301	80.801	79.601	79.801	79.301	81.801	82.501	81.301	81.001
>20_149_GH_CSSCEV_82_1	67.001	68.001	69.301	70.301	69.801	65.801	66.101	68.601	76.801	83.601	82.601	82.601	82.901	83.101	83.101	83.101	82.901	84.601	84.101	84.101	83.901	79.301	78.801	80.301	80.001	80.001	80.301	80.801	80.501	80.301	78.601	78.601	78.301	81.301	81.801	81.501	81.301	80.301	80.301	82.301	80.501	81.001	81.001	80.801	80.801	82.501	83.301	82.001	81.301
>20_149_GH_CSSCEV_82_2	66.501	67.801	69.001	69.601	69.101	65.801	65.801	69.501	76.501	82.901	82.901	81.901	82.601	82.901	83.401	82.901	83.101	84.401	84.401	84.401	83.601	78.501	79.001	79.801	80.001	80.001	80.301	80.501	79.801	80.001	78.801	79.301	78.601	81.001	81.001	81.301	81.501	80.001	80.501	82.501	81.301	80.801	81.501	81.301	81.301	82.801	83.001	81.801	81.501
>21_109_GH_CSSCEV_16_4	64.901	64.301	64.501	68.101	67.901	68.001	67.901	68.701	57.401	59.901	59.401	59.801	59.801	59.901	60.101	59.401	59.401	61.901	61.701	59.701	61.801	60.401	60.201	61.501	61.001	61.001	61.301	61.401	62.001	60.101	65.501	58.501	59.901	59.601	59.901	59.101	58.801	60.101	62.001	62.301	60.901	60.701	61.601	62.301	62.601	60.901	61.101	62.001	61.101
>21_109_GH_CSSCEV_16_5	64.301	64.301	63.901	68.101	68.301	68.101	67.901	68.701	58.101	60.401	59.801	60.301	60.301	60.401	60.501	60.201	60.201	61.201	60.901	60.501	62.601	61.101	60.901	61.301	60.801	60.801	61.001	60.301	60.801	60.301	65.701	60.201	60.701	59.901	60.201	58.801	58.601	62.401	61.501	62.001	61.201	60.901	61.901	61.801	62.801	62.101	61.901	62.301	61.301
>MF642725_CSSGNV	62.101	61.001	60.301	64.701	64.701	63.201	62.601	55.701	66.701	69.401	69.801	68.701	68.401	68.901	69.301	69.301	69.101	70.601	70.601	72.601	68.901	73.501	73.501	70.901	71.201	71.201	70.901	71.001	70.401	71.901	70.401	72.201	71.101	70.401	70.201	71.401	70.701	69.401	68.901	74.101	71.901	72.401	71.401	70.901	70.901	72.401	73.201	71.701	71.601
>MH785300_CSSGMV	62.201	61.301	60.901	63.101	63.001	63.201	63.101	58.201	69.801	71.301	71.801	71.501	72.301	72.301	71.501	70.501	71.301	72.301	72.801	72.801	72.001	72.301	72.801	69.201	69.501	69.501	69.201	73.301	72.401	75.101	73.901	72.901	72.701	71.901	71.901	73.401	73.601	72.401	73.201	74.101	72.901	72.901	72.701	74.201	73.401	72.201	72.401	72.201	72.401
>MH785302_CSSGMV	62.201	61.101	60.901	63.001	62.801	63.101	62.901	57.901	69.801	71.301	71.801	71.501	72.301	72.301	71.501	70.501	71.301	72.301	72.801	72.801	72.001	72.501	73.001	69.501	69.701	69.701	69.501	73.101	72.101	75.101	73.901	72.701	72.401	71.701	71.701	73.201	73.401	72.201	72.901	73.901	72.701	72.701	72.401	73.901	73.201	71.901	72.201	71.901	72.201
>MH785297_CSSGMV	61.201	61.401	61.901	63.501	63.501	63.701	63.401	58.001	69.101	71.601	71.001	70.401	70.601	71.101	70.101	72.701	72.501	71.301	71.301	71.901	72.301	72.001	71.901	71.201	71.401	71.401	71.201	74.001	74.801	72.401	72.901	75.701	76.201	74.801	74.101	71.701	71.901	73.601	73.101	74.601	74.301	73.601	74.601	73.201	73.401	75.101	74.401	75.801	74.601
>MH785298_CSSGMV	61.701	62.301	62.101	63.101	63.001	63.301	63.601	58.701	70.301	73.801	73.501	73.001	73.301	73.801	73.001	73.001	72.801	73.301	73.301	72.101	72.801	73.801	73.001	72.201	72.401	72.401	72.201	75.801	76.001	74.901	75.601	75.401	76.101	74.901	74.701	73.201	72.701	75.401	74.901	76.401	75.901	76.101	76.601	75.401	75.601	76.401	76.401	76.201	75.401
>JN606110_CSSCDV	60.201	61.201	61.101	62.301	62.501	63.201	62.701	58.601	71.101	73.301	74.101	72.901	73.601	73.601	72.901	71.401	72.101	73.301	73.801	72.601	72.401	76.801	77.301	72.801	73.001	73.001	72.801	74.301	72.801	74.701	74.201	73.201	73.401	73.601	73.801	75.701	75.901	74.601	75.101	74.601	71.701	71.701	74.801	75.101	74.601	76.901	77.201	75.601	75.601
>MF642718_CSSCDV	62.001	62.201	63.201	63.301	63.201	63.001	63.501	58.401	71.301	73.801	73.301	72.401	73.101	73.301	73.301	73.101	73.301	74.601	74.601	74.301	73.801	73.401	73.401	71.501	71.801	71.801	72.001	72.701	72.001	73.101	72.401	73.401	72.501	73.601	73.801	75.201	75.401	72.501	73.001	72.501	73.401	72.401	73.601	73.001	73.001	73.401	74.201	73.701	73.701
>AJ534983_CSSTBV	60.701	60.001	61.701	62.501	62.801	63.701	63.501	59.401	70.801	74.001	73.001	72.801	73.001	73.001	73.301	73.401	73.201	74.401	73.901	72.901	72.201	75.601	75.101	72.601	72.301	72.301	72.601	76.201	76.201	75.801	74.501	75.101	73.901	75.501	75.801	76.001	75.801	75.001	75.001	74.401	72.601	73.101	75.301	74.501	74.501	74.801	75.501	74.501	74.001
>L14546_CSSTBV	60.901	60.401	62.501	62.301	62.301	63.501	63.301	59.301	70.101	73.301	72.301	72.101	72.301	72.301	72.501	72.701	72.401	74.201	73.701	71.501	71.501	75.401	74.901	73.301	73.101	73.101	73.301	75.901	75.901	75.801	74.501	73.401	73.101	74.501	75.001	75.301	75.001	74.301	74.301	73.901	72.601	73.101	75.501	74.801	74.801	74.501	75.301	74.501	74.001
>KX592574_CSSTBV	60.101	60.301	60.501	62.901	62.701	62.201	62.401	56.901	67.201	71.901	71.401	70.901	71.601	71.401	71.901	68.401	68.701	71.901	71.901	69.201	68.901	76.301	75.801	72.301	72.601	72.601	72.801	75.601	74.801	77.501	76.501	74.601	74.601	74.101	74.601	72.801	73.101	75.901	75.901	73.601	74.101	73.601	75.601	74.301	74.801	72.701	72.901	74.801	74.501
>KX592575_CSSTBV	62.301	61.301	60.501	63.301	62.701	63.001	63.101	58.001	71.001	74.901	74.901	73.701	74.901	74.901	74.701	72.601	72.901	73.701	73.701	72.701	72.701	73.601	73.601	70.801	71.001	71.001	71.301	74.801	74.601	73.001	73.001	73.601	73.901	72.001	72.501	71.801	72.001	72.301	72.301	72.201	72.601	72.101	75.201	73.901	74.401	75.601	75.901	75.901	75.701
>AJ781003_CSSTAV	60.001	61.101	61.801	62.301	61.201	62.601	63.001	57.801	68.201	71.401	70.901	69.701	69.901	69.901	70.601	69.701	69.401	71.601	71.101	72.101	72.301	70.501	70.301	72.801	72.501	72.501	72.801	75.301	75.001	75.001	73.801	74.801	74.501	75.301	75.301	75.601	75.101	75.801	75.801	74.801	72.801	73.601	75.601	75.601	75.801	74.701	75.201	72.801	71.901
>MF642716_CSSTAV	61.201	61.601	62.101	63.101	62.401	61.501	61.401	57.701	69.401	72.101	72.301	71.401	72.101	71.601	72.301	71.101	71.801	73.501	73.501	72.101	72.301	70.501	72.501	73.201	72.901	72.901	73.201	74.201	72.501	72.901	71.701	72.701	72.401	72.701	72.401	72.401	72.901	72.701	73.201	74.101	72.401	72.201	75.901	76.401	76.101	72.701	71.401	71.901	72.901
>MF642736_CBSLV	59.401	60.901	61.201	59.301	59.701	57.101	57.101	59.801	65.301	68.401	68.601	66.901	68.901	69.301	68.601	69.501	69.501	65.901	65.901	73.501	72.801	65.501	65.801	67.101	67.301	67.301	67.601	65.001	64.801	70.201	68.201	72.301	72.301	68.001	68.001	71.101	70.901	71.401	71.401	67.501	63.701	70.901	65.501	64.501	65.001	67.601	67.801	62.801	64.801
[truncated: 111 more columns]
