# Supplementary material for: Molecular Surveillance, Prevalence, and Distribution of Cacao Infecting Badnavirus Species in Côte d’Ivoire and Ghana
Source: Viruses. 2024 May 6;16(5):735. doi: 10.3390/v16050735 (PMC11126031; doi:10.3390/v16050735)
Supplement: Supplementary file 1 [file viruses-16-00735-s001.zip › Supplementary file S4_CSSGMV_SDT_mat.xlsx]

## Sheet: CSSGMV_SDT_mat
>KX276640_CaMMV	100.001
>MW052520_CaMMV	92.901	100.001
>MW052521_CaMMV	93.501	96.901	100.001
>KX276641_CYVBV	58.901	59.101	59.601	100.001
>MF642728_CSSGQV	59.401	59.501	59.101	57.701	100.001
>MF642729_CSSGQV	59.601	59.701	58.901	57.201	99.601	100.001
>MF642731_CSSGQV	61.501	61.901	61.201	57.801	73.001	72.901	100.001
>MF642732_CSSGQV	61.201	62.001	60.901	57.801	72.801	72.701	99.301	100.001
>KX592571_CSSCEV	60.701	61.301	61.601	59.101	63.801	63.701	64.601	64.501	100.001											Matrix developed using SDT v1.2 (Muhire et al., 2014) and microsoft excel
>KX592572_CSSCEV	59.601	59.601	59.901	58.101	63.501	63.901	65.001	65.001	79.201	100.001											Color fill used to mark percentage pairwise nucleotide identity of isolates characterized under this study along with representatave isolate of same species from GenBank
>JN606110_CSSCDV	60.201	61.201	61.101	58.601	62.301	62.501	63.201	62.701	71.701	71.501	100.001
>MF642718_CSSCDV	62.001	62.201	63.201	58.401	63.301	63.201	63.001	63.501	71.901	71.601	85.501	100.001
>AJ781003_CSSTAV	60.001	61.101	61.801	57.801	62.301	61.201	62.601	63.001	72.601	70.701	75.601	77.101	100.001
>MF642716_CSSTAV	61.201	61.601	62.101	57.701	63.101	62.401	61.501	61.401	72.301	72.701	75.901	77.201	87.201	100.001
>AJ534983_CSSTBV	60.701	60.001	61.701	59.401	62.501	62.801	63.701	63.501	73.001	73.101	76.801	78.501	80.001	79.301	100.001
>L14546_CSSTBV	60.901	60.401	62.501	59.301	62.301	62.301	63.501	63.301	72.901	73.001	76.801	79.001	80.101	79.201	98.101	100.001
>KX592574_CSSTBV	60.101	60.301	60.501	56.901	62.901	62.701	62.201	62.401	70.301	71.901	76.201	77.401	77.601	77.801	82.501	82.901	100.001
>KX592575_CSSTBV	62.301	61.301	60.501	58.001	63.301	62.701	63.001	63.101	71.101	72.401	77.201	76.801	79.501	78.601	85.001	85.701	89.001	100.001
>MF642725_CSSGNV	62.101	61.001	60.301	55.701	64.701	64.701	63.201	62.601	70.001	69.201	71.401	71.001	70.501	70.801	70.801	70.901	70.301	71.201	100.001
>MH785300_CSSGMV	62.201	61.301	60.901	58.201	63.101	63.001	63.201	63.101	71.301	71.701	73.801	73.801	73.401	73.501	76.201	76.001	74.001	76.601	75.401	100.001
>MH785302_CSSGMV	62.201	61.101	60.901	57.901	63.001	62.801	63.101	62.901	71.301	71.901	73.901	73.701	73.601	73.701	76.301	76.101	74.201	76.601	75.601	99.801	100.001
>MH785297_CSSGMV	61.201	61.401	61.901	58.001	63.501	63.501	63.701	63.401	70.501	71.701	73.401	74.601	74.001	73.401	74.701	74.701	74.001	74.701	74.601	84.801	84.701	100.001
>MH785298_CSSGMV	61.701	62.301	62.101	58.701	63.101	63.001	63.301	63.601	71.101	71.701	73.601	74.701	73.901	73.001	75.301	75.601	74.101	74.801	74.301	85.101	85.001	97.701	100.001
>21_109_GH_CSSGMV_69_1	62.101	62.301	63.501	63.101	61.701	62.201	63.701	62.801	69.101	70.001	72.601	74.101	73.801	72.701	75.101	75.301	73.301	74.201	73.701	84.101	84.001	97.701	98.201	100.001
>21_51_GH_CSSGMV_71_1	62.001	62.201	63.401	62.701	62.201	62.701	63.701	62.801	69.201	70.001	72.601	74.301	73.701	72.601	75.201	75.401	73.401	74.201	73.801	84.201	84.101	97.501	98.101	99.701	100.001
>21_109_GH_CSSGMV_78_2	62.001	62.301	63.401	63.101	61.801	61.601	63.701	62.801	69.101	70.301	72.901	74.401	73.701	72.601	74.901	75.101	73.201	74.001	73.501	84.101	84.001	97.501	98.101	99.701	99.601	100.001
>21_109_GH_CSSGMV_68_1	60.501	62.101	63.201	62.501	61.601	62.101	63.401	62.501	69.001	70.001	72.501	74.001	73.601	72.501	74.901	75.101	73.101	73.901	73.401	84.101	84.001	97.401	98.101	99.601	99.501	99.501	100.001
>21_51_GH_CSSGMV_89_1	62.001	62.301	62.401	63.001	61.901	62.401	63.801	63.801	69.701	70.101	72.501	74.001	73.801	72.701	75.101	75.301	73.301	74.101	73.601	84.001	84.001	97.501	98.101	99.701	99.601	99.601	99.501	100.001
>21_109_GH_CSSGMV_55_2	64.001	62.301	64.601	62.201	61.601	61.501	63.601	62.601	68.701	70.101	72.601	74.201	73.901	72.501	75.001	75.201	73.201	74.001	74.201	83.801	83.701	97.401	98.101	99.701	99.601	99.601	99.501	99.601	100.001
>21_109_GH_CSSGMV_64_2	63.601	63.001	62.801	62.801	61.001	61.601	66.201	65.901	68.801	69.601	72.401	73.901	73.501	72.501	74.601	74.801	72.901	73.701	73.401	83.701	83.701	97.101	97.801	99.401	99.301	99.301	99.201	99.301	99.301	100.001
>21_51_GH_CSSGMV_47_1	62.601	63.201	63.401	63.201	61.101	61.701	63.701	62.801	69.001	70.001	72.501	74.001	73.601	72.601	74.901	75.101	73.101	73.901	73.601	83.801	83.801	97.501	98.101	99.701	99.601	99.601	99.501	99.601	99.601	99.401	100.001
>21_109_GH_CSSGMV_62_2	62.201	61.501	62.101	62.701	61.801	62.301	63.601	62.701	69.101	69.901	72.401	73.901	73.501	72.401	75.001	75.201	73.201	73.801	73.401	83.901	83.901	97.401	98.101	99.601	99.501	99.501	99.401	99.501	99.501	99.201	99.501	100.001
>21_109_GH_CSSGMV_74_2	61.901	61.501	62.901	62.401	61.601	62.101	63.401	62.501	69.101	69.901	72.401	73.901	73.501	72.401	75.001	75.201	73.201	73.801	73.401	83.901	83.901	97.401	98.101	99.601	99.501	99.501	99.401	99.501	99.501	99.301	99.501	99.601	100.001
>21_109_GH_CSSGMV_50_1	61.801	62.101	63.201	62.901	61.701	61.601	63.901	62.901	69.201	70.601	72.701	74.201	73.901	72.501	75.101	75.301	73.301	74.001	73.601	84.001	84.001	97.501	98.101	99.701	99.601	99.601	99.501	99.601	99.601	99.301	99.601	99.501	99.501	100.001
>21_109_GH_CSSGMV_87_2	64.001	62.301	63.401	62.901	61.501	62.001	63.601	62.701	69.101	70.001	72.501	74.001	73.701	72.601	74.901	75.101	73.001	74.001	73.601	83.901	83.901	97.401	98.101	99.601	99.501	99.501	99.401	99.501	99.501	99.201	99.501	99.401	99.401	99.501	100.001
>21_109_GH_CSSGMV_66_2	62.101	61.801	63.101	62.901	62.701	62.701	63.501	62.601	69.201	70.201	72.801	74.201	73.901	72.701	74.901	75.101	73.101	73.901	73.601	83.801	83.801	97.501	98.101	99.701	99.601	99.601	99.501	99.601	99.601	99.301	99.601	99.501	99.501	99.601	99.501	100.001
>21_109_GH_CSSGMV_76_2	62.101	62.401	63.501	63.301	61.101	61.701	63.301	62.301	69.101	70.001	72.401	73.901	73.501	72.401	74.801	75.001	73.001	73.801	73.401	83.701	83.701	97.501	98.101	99.601	99.501	99.501	99.401	99.501	99.501	99.201	99.501	99.401	99.401	99.501	99.401	99.501	100.001
>19_147_CDI_CSSGMV_88_1	61.801	61.301	63.401	62.601	61.801	62.301	63.801	62.901	69.101	70.001	72.701	74.001	73.601	72.601	75.001	75.201	73.401	74.001	73.701	83.801	83.801	97.501	98.101	99.701	99.601	99.601	99.501	99.601	99.601	99.301	99.601	99.501	99.501	99.601	99.501	99.601	99.501	100.001
>21_109_GH_CSSGMV_74_1	62.301	62.301	62.601	63.001	61.401	61.901	63.501	62.601	69.001	70.001	72.401	74.101	73.701	72.801	75.101	75.301	73.301	74.101	73.401	84.001	84.001	97.401	98.101	99.601	99.501	99.501	99.401	99.501	99.501	99.201	99.501	99.401	99.401	99.501	99.401	99.501	99.401	99.501	100.001
>21_51_GH_CSSGMV_67_2	61.001	61.701	62.201	62.801	61.801	61.801	63.601	62.701	69.201	70.101	72.501	74.001	73.601	72.501	75.601	75.701	73.101	73.901	73.501	83.901	83.901	97.501	98.101	99.701	99.601	99.601	99.501	99.601	99.601	99.301	99.601	99.501	99.501	99.601	99.501	99.601	99.501	99.601	99.501	100.001
>21_109_GH_CSSGMV_76_1	62.001	61.901	63.601	62.801	61.901	62.101	64.201	63.201	69.001	69.901	72.501	74.401	74.001	72.501	75.201	75.401	73.301	74.301	73.401	83.801	83.801	97.401	98.101	99.601	99.501	99.501	99.401	99.501	99.501	99.201	99.501	99.401	99.401	99.501	99.401	99.501	99.401	99.501	99.401	99.501	100.001
>21_51_GH_CSSGMV_52_2	61.901	61.501	63.601	63.201	61.501	62.301	64.201	63.301	69.101	70.101	72.701	74.101	73.701	72.601	75.001	75.201	73.201	74.101	73.401	83.801	83.801	97.501	98.101	99.701	99.601	99.601	99.501	99.601	99.601	99.301	99.601	99.501	99.501	99.601	99.501	99.601	99.501	99.601	99.501	99.601	99.501	100.001
>21_109_GH_CSSGMV_64_1	61.301	61.601	63.601	62.701	61.601	62.501	63.501	62.601	68.701	70.001	72.601	74.101	73.701	72.601	75.001	75.201	73.201	74.001	73.401	83.801	83.801	97.401	98.101	99.601	99.501	99.501	99.401	99.501	99.501	99.201	99.501	99.401	99.401	99.501	99.401	99.501	99.401	99.501	99.401	99.501	99.401	99.501	100.001
>21_109_GH_CSSGMV_71_2	62.501	62.201	63.301	62.901	61.601	62.101	63.701	62.801	68.901	69.901	72.401	73.901	73.501	72.401	74.801	75.001	73.201	73.801	73.401	83.901	83.901	97.401	98.101	99.601	99.501	99.501	99.401	99.501	99.501	99.201	99.501	99.401	99.401	99.501	99.401	99.501	99.401	99.501	99.401	99.501	99.401	99.501	99.501	100.001
>21_51_GH_CSSGMV_52_1	61.901	62.101	63.601	63.001	61.601	62.101	63.801	62.901	69.001	70.001	72.501	74.001	73.601	72.501	75.001	75.201	73.101	73.901	73.501	83.801	83.801	97.501	98.101	99.701	99.601	99.601	99.501	99.601	99.601	99.301	99.601	99.501	99.501	99.601	99.501	99.601	99.501	99.601	99.501	99.601	99.501	99.601	99.501	99.501	100.001
>21_109_GH_CSSGMV_73_2	61.901	61.201	61.001	62.401	61.501	62.501	63.401	62.501	69.101	70.001	72.601	74.101	73.701	72.601	75.001	75.201	73.201	74.001	73.401	83.701	83.701	97.401	98.101	99.601	99.501	99.501	99.401	99.501	99.501	99.201	99.501	99.401	99.401	99.501	99.401	99.501	99.401	99.501	99.401	99.501	99.401	99.501	99.401	99.401	99.501	100.001
>21_109_GH_CSSGMV_68_2	61.901	63.001	63.401	62.901	61.501	62.001	63.501	62.601	69.101	70.001	72.601	74.101	73.601	72.501	74.901	75.101	73.101	73.901	73.401	83.801	83.801	97.501	98.101	99.701	99.601	99.601	99.501	99.601	99.601	99.301	99.601	99.501	99.501	99.601	99.501	99.601	99.501	99.601	99.501	99.601	99.501	99.601	99.501	99.501	99.601	99.501	100.001
>21_109_GH_CSSGMV_59_2	62.101	62.401	63.501	62.601	61.701	62.201	63.501	62.601	69.101	69.901	72.401	73.901	73.501	72.401	74.801	75.001	73.001	73.801	73.401	83.701	83.701	97.401	98.101	99.601	99.501	99.501	99.401	99.501	99.501	99.201	99.501	99.401	99.401	99.501	99.401	99.501	99.401	99.501	99.401	99.501	99.401	99.501	99.401	99.401	99.501	99.401	99.501	100.001
>21_51_GH_CSSGMV_59_2	61.801	63.201	63.401	62.601	61.501	62.001	63.701	62.601	69.001	70.001	72.501	74.001	73.601	72.501	74.901	75.101	73.101	73.901	73.401	83.801	83.801	97.501	98.101	99.701	99.601	99.601	99.501	99.601	99.601	99.301	99.601	99.501	99.501	99.601	99.501	99.601	99.501	99.601	99.501	99.601	99.501	99.601	99.501	99.501	99.601	99.501	99.601	99.601	100.001
>21_109_GH_CSSGMV_49_5	62.001	62.101	63.201	62.701	61.501	62.001	63.501	62.601	69.001	70.001	72.601	74.101	73.701	72.601	74.901	75.101	73.101	73.901	73.601	84.001	84.001	97.501	98.101	99.701	99.601	99.601	99.501	99.601	99.601	99.301	99.601	99.501	99.501	99.601	99.501	99.601	99.501	99.601	99.501	99.601	99.501	99.601	99.501	99.501	99.601	99.501	99.601	99.501	99.601
>21_51_GH_CSSGMV_89_2	61.901	62.201	63.301	62.701	61.601	62.101	63.601	62.701	69.101	70.001	72.601	74.101	73.701	72.601	75.001	75.201	73.201	74.001	73.501	83.901	83.901	97.501	98.201	99.801	99.701	99.701	99.601	99.701	99.701	99.401	99.701	99.601	99.601	99.701	99.601	99.701	99.601	99.701	99.601	99.701	99.601	99.701	99.601	99.601	99.701	99.601	99.701	99.601	99.701
>21_109_GH_CSSGMV_78_1	61.101	62.601	62.801	62.601	61.501	62.001	63.501	62.601	69.101	70.001	72.401	73.701	73.601	72.701	74.501	74.701	73.101	73.801	73.401	83.701	83.701	97.401	98.101	99.601	99.501	99.501	99.401	99.501	99.501	99.201	99.501	99.401	99.401	99.501	99.401	99.501	99.401	99.501	99.401	99.501	99.401	99.501	99.401	99.401	99.501	99.401	99.501	99.401	99.501
>21_109_GH_CSSGMV_56_2	61.501	61.901	62.501	62.801	61.501	61.401	63.501	62.601	69.001	70.001	72.501	74.101	73.601	72.501	74.901	75.101	73.101	73.901	73.401	83.801	83.801	97.501	98.101	99.701	99.601	99.601	99.501	99.601	99.601	99.301	99.601	99.501	99.501	99.601	99.501	99.601	99.501	99.601	99.501	99.601	99.501	99.601	99.501	99.501	99.601	99.501	99.601	99.501	99.601
>21_109_GH_CSSGMV_50_3	61.801	60.901	62.901	62.901	61.501	62.001	63.701	62.801	69.101	69.901	72.501	73.801	73.801	72.401	74.901	75.101	73.101	73.901	73.601	83.701	83.701	97.301	97.901	99.401	99.401	99.401	99.301	99.401	99.301	99.001	99.401	99.301	99.301	99.401	99.301	99.401	99.301	99.401	99.301	99.401	99.301	99.401	99.301	99.301	99.401	99.301	99.401	99.301	99.401
>21_51_GH_CSSGMV_46_1	62.401	62.201	62.601	62.801	61.401	61.401	63.501	62.601	68.901	71.001	72.501	74.101	73.901	72.501	74.901	75.101	72.701	73.901	73.501	83.901	83.901	97.501	98.101	99.701	99.601	99.601	99.501	99.601	99.601	99.301	99.601	99.501	99.501	99.601	99.501	99.601	99.501	99.601	99.501	99.601	99.501	99.601	99.501	99.501	99.601	99.501	99.601	99.501	99.601
>21_109_GH_CSSGMV_67_1	60.501	63.101	63.401	62.601	61.501	62.001	63.501	62.601	69.201	70.001	72.601	74.301	73.501	72.401	75.101	75.301	73.501	74.101	73.401	83.901	83.901	97.401	98.101	99.601	99.501	99.501	99.401	99.501	99.501	99.201	99.501	99.401	99.401	99.501	99.401	99.501	99.401	99.501	99.401	99.501	99.401	99.501	99.401	99.401	99.501	99.401	99.501	99.401	99.501
>21_109_GH_CSSGMV_72_2	61.701	62.101	63.201	62.101	61.601	62.101	63.601	63.601	68.801	69.601	72.301	73.701	73.501	72.201	74.501	74.701	72.901	73.501	73.301	83.501	83.501	97.101	97.801	99.401	99.301	99.301	99.201	99.301	99.301	98.901	99.301	99.201	99.201	99.301	99.201	99.301	99.201	99.301	99.201	99.301	99.201	99.301	99.201	99.201	99.301	99.201	99.301	99.201	99.301
>21_109_GH_CSSGMV_65_2	60.501	61.901	62.201	62.601	61.501	62.001	63.201	62.301	68.901	69.601	72.601	73.801	73.601	72.601	75.001	75.201	73.201	74.001	73.401	83.701	83.701	97.301	98.001	99.501	99.401	99.401	99.401	99.401	99.401	99.101	99.401	99.401	99.401	99.401	99.401	99.401	99.401	99.401	99.401	99.401	99.401	99.401	99.401	99.401	99.401	99.401	99.401	99.401	99.401
>21_51_GH_CSSGMV_49_2	62.001	62.201	63.301	62.601	61.701	62.201	63.701	62.801	69.001	70.001	72.501	74.001	73.601	72.501	74.901	75.101	73.101	73.901	73.401	83.801	83.801	97.501	98.101	99.701	99.601	99.601	99.501	99.601	99.601	99.301	99.601	99.501	99.501	99.601	99.501	99.601	99.501	99.601	99.501	99.601	99.501	99.601	99.501	99.501	99.601	99.501	99.601	99.501	99.601
>21_109_GH_CSSGMV_73_1	62.101	61.801	63.301	62.401	61.701	62.301	63.801	62.801	69.101	70.101	72.701	74.201	73.801	72.601	75.001	75.201	73.401	74.101	73.601	84.001	83.901	97.601	98.301	99.901	99.801	99.801	99.701	99.801	99.801	99.401	99.801	99.701	99.701	99.801	99.701	99.801	99.701	99.801	99.701	99.801	99.701	99.801	99.701	99.701	99.801	99.701	99.801	99.701	99.801
>19_147_CDI_CSSGMV_88_2	60.701	62.101	62.901	63.001	62.301	62.501	63.601	62.601	69.501	70.101	72.701	73.801	73.701	72.501	75.101	75.301	73.401	74.201	73.801	83.901	83.801	97.501	98.201	99.801	99.701	99.701	99.601	99.701	99.701	99.301	99.701	99.601	99.601	99.701	99.601	99.701	99.601	99.701	99.601	99.701	99.601	99.701	99.601	99.601	99.701	99.601	99.701	99.601	99.701
>21_51_GH_CSSGMV_61_2	62.401	62.101	63.401	61.801	61.601	62.101	65.601	62.501	68.901	69.801	72.301	73.901	73.501	72.401	74.801	75.001	73.001	73.801	73.401	83.501	83.501	97.201	97.901	99.401	99.401	99.401	99.301	99.401	99.301	99.001	99.401	99.301	99.301	99.401	99.301	99.401	99.301	99.401	99.301	99.401	99.301	99.401	99.301	99.301	99.401	99.301	99.401	99.301	99.401
>21_51_GH_CSSGMV_46_2	62.001	62.301	63.401	62.801	61.701	62.201	63.701	62.801	69.201	70.101	72.701	74.201	73.801	72.701	75.101	75.301	73.301	74.101	73.601	84.001	84.001	97.601	98.301	99.901	99.801	99.801	99.701	99.801	99.801	99.401	99.801	99.701	99.701	99.801	99.701	99.801	99.701	99.801	99.701	99.801	99.701	99.801	99.701	99.701	99.801	99.701	99.801	99.701	99.801
>21_109_GH_CSSGMV_80_1	61.701	61.901	63.801	62.301	62.301	62.301	63.701	62.801	68.801	70.601	72.301	74.001	73.501	72.001	74.801	75.001	73.101	73.801	73.401	83.501	83.501	97.301	97.901	99.401	99.401	99.401	99.301	99.401	99.301	99.001	99.401	99.301	99.301	99.401	99.301	99.401	99.301	99.401	99.301	99.401	99.301	99.401	99.301	99.301	99.401	99.301	99.401	99.301	99.401
>21_51_GH_CSSGMV_59_1	62.001	62.301	63.401	62.801	61.701	62.201	63.701	62.801	69.201	70.101	72.701	74.201	73.801	72.701	75.101	75.301	73.301	74.101	73.601	84.001	84.001	97.601	98.301	99.901	99.801	99.801	99.701	99.801	99.801	99.401	99.801	99.701	99.701	99.801	99.701	99.801	99.701	99.801	99.701	99.801	99.701	99.801	99.701	99.701	99.801	99.701	99.801	99.701	99.801
>21_109_GH_CSSGMV_80_2	61.901	62.201	63.301	62.701	61.601	62.101	63.601	62.701	69.101	70.001	72.601	74.101	73.701	72.601	75.001	75.201	73.201	74.001	73.501	83.901	83.901	97.501	98.201	99.801	99.701	99.701	99.601	99.701	99.701	99.401	99.701	99.601	99.601	99.701	99.601	99.701	99.601	99.701	99.601	99.701	99.601	99.701	99.601	99.601	99.701	99.601	99.701	99.601	99.701
>21_51_GH_CSSGMV_61_1	62.001	62.301	63.401	62.801	61.701	62.201	63.701	62.801	69.201	70.101	72.701	74.201	73.801	72.701	75.101	75.301	73.301	74.101	73.601	84.001	84.001	97.601	98.301	99.901	99.801	99.801	99.701	99.801	99.801	99.401	99.801	99.701	99.701	99.801	99.701	99.801	99.701	99.801	99.701	99.801	99.701	99.801	99.701	99.701	99.801	99.701	99.801	99.701	99.801
>21_51_GH_CSSGMV_86_2	62.101	62.401	63.501	62.801	61.601	62.101	63.601	62.701	69.101	70.001	72.601	74.101	73.701	72.601	75.001	75.201	73.201	74.001	73.501	83.901	83.901	97.501	98.201	99.801	99.701	99.701	99.601	99.701	99.701	99.401	99.701	99.601	99.601	99.701	99.601	99.701	99.601	99.701	99.601	99.701	99.601	99.701	99.601	99.601	99.701	99.601	99.701	99.601	99.701
>21_51_GH_CSSGMV_86_3	62.101	62.401	63.501	62.801	61.601	62.101	63.601	62.701	69.101	70.001	72.601	74.101	73.701	72.601	75.001	75.201	73.201	74.001	73.501	83.901	83.901	97.501	98.201	99.801	99.701	99.701	99.601	99.701	99.701	99.401	99.701	99.601	99.601	99.701	99.601	99.701	99.601	99.701	99.601	99.701	99.601	99.701	99.601	99.601	99.701	99.601	99.701	99.601	99.701
>21_51_GH_CSSGMV_67_1	62.001	62.301	63.401	62.801	61.701	62.201	63.701	62.801	69.201	70.101	72.701	74.201	73.801	72.701	75.101	75.301	73.301	74.101	73.601	84.001	84.001	97.601	98.301	99.901	99.801	99.801	99.701	99.801	99.801	99.401	99.801	99.701	99.701	99.801	99.701	99.801	99.701	99.801	99.701	99.801	99.701	99.801	99.701	99.701	99.801	99.701	99.801	99.701	99.801
>21_109_GH_CSSGMV_70_2	61.601	61.601	62.701	62.401	61.501	62.301	63.701	62.701	69.101	70.101	72.801	73.001	73.901	72.801	75.001	75.201	73.501	74.101	73.701	84.001	83.901	97.501	98.201	99.801	99.701	99.701	99.601	99.701	99.701	99.301	99.701	99.601	99.601	99.701	99.601	99.701	99.601	99.701	99.601	99.701	99.601	99.701	99.601	99.601	99.701	99.601	99.701	99.601	99.701
>21_109_GH_CSSGMV_87_1	62.001	62.301	63.401	62.801	61.701	62.201	63.701	62.801	69.201	70.101	72.701	74.201	73.801	72.701	75.101	75.301	73.301	74.101	73.601	84.001	84.001	97.601	98.301	99.901	99.801	99.801	99.701	99.801	99.801	99.401	99.801	99.701	99.701	99.801	99.701	99.801	99.701	99.801	99.701	99.801	99.701	99.801	99.701	99.701	99.801	99.701	99.801	99.701	99.801
>21_51_GH_CSSGMV_79_1	64.301	62.201	63.301	62.901	61.701	62.201	63.801	62.901	69.101	70.001	72.601	74.301	73.801	72.701	75.001	75.201	73.301	74.101	73.501	83.901	83.901	97.501	98.201	99.801	99.701	99.701	99.601	99.701	99.701	99.401	99.701	99.601	99.601	99.701	99.601	99.701	99.601	99.701	99.601	99.701	99.601	99.701	99.601	99.601	99.701	99.601	99.701	99.601	99.701
>21_109_GH_CSSGMV_85_2	62.001	62.301	63.401	62.801	61.701	62.201	63.701	62.801	69.201	70.101	72.701	74.201	73.801	72.701	75.101	75.301	73.301	74.101	73.601	84.001	84.001	97.601	98.301	99.901	99.801	99.801	99.701	99.801	99.801	99.401	99.801	99.701	99.701	99.801	99.701	99.801	99.701	99.801	99.701	99.801	99.701	99.801	99.701	99.701	99.801	99.701	99.801	99.701	99.801
>21_51_GH_CSSGMV_83_2	61.901	62.201	63.301	62.901	61.601	62.101	63.701	62.801	69.201	70.101	72.801	74.301	73.701	72.601	75.001	75.201	73.401	74.001	73.501	83.901	83.901	97.501	98.201	99.801	99.701	99.701	99.601	99.701	99.701	99.401	99.701	99.601	99.601	99.701	99.601	99.701	99.601	99.701	99.601	99.701	99.601	99.701	99.601	99.601	99.701	99.601	99.701	99.601	99.701
>21_109_GH_CSSGMV_85_1	62.001	62.301	63.401	62.801	61.701	62.201	63.701	62.801	69.201	70.101	72.701	74.201	73.801	72.701	75.101	75.301	73.301	74.101	73.601	84.001	84.001	97.601	98.301	99.901	99.801	99.801	99.701	99.801	99.801	99.401	99.801	99.701	99.701	99.801	99.701	99.801	99.701	99.801	99.701	99.801	99.701	99.801	99.701	99.701	99.801	99.701	99.801	99.701	99.801
>21_51_GH_CSSGMV_80_1	62.001	62.101	63.501	62.801	61.601	62.101	63.601	62.701	69.101	70.801	72.601	74.101	73.701	72.601	75.001	75.201	73.201	74.001	73.501	83.901	83.901	97.501	98.201	99.801	99.701	99.701	99.601	99.701	99.701	99.401	99.701	99.601	99.601	99.701	99.601	99.701	99.601	99.701	99.601	99.701	99.601	99.701	99.601	99.601	99.701	99.601	99.701	99.601	99.701
>21_109_GH_CSSGMV_83_2	62.001	62.301	63.401	62.801	61.701	62.201	63.701	62.801	69.201	70.101	72.701	74.201	73.801	72.701	75.101	75.301	73.301	74.101	73.601	84.001	84.001	97.601	98.301	99.901	99.801	99.801	99.701	99.801	99.801	99.401	99.801	99.701	99.701	99.801	99.701	99.801	99.701	99.801	99.701	99.801	99.701	99.801	99.701	99.701	99.801	99.701	99.801	99.701	99.801
>21_109_GH_CSSGMV_83_1	62.001	62.301	63.401	62.401	61.601	62.101	63.701	62.801	69.201	70.201	72.701	74.201	73.801	72.701	75.101	75.301	73.301	74.101	73.501	83.901	83.901	97.501	98.201	99.801	99.701	99.701	99.601	99.701	99.701	99.401	99.701	99.601	99.601	99.701	99.601	99.701	99.601	99.701	99.601	99.701	99.601	99.701	99.601	99.601	99.701	99.601	99.701	99.601	99.701
>21_109_GH_CSSGMV_71_1	62.001	62.301	63.401	62.801	61.701	62.201	63.701	62.801	69.201	70.101	72.701	74.201	73.801	72.701	75.101	75.301	73.301	74.101	73.601	84.001	84.001	97.601	98.301	99.901	99.801	99.801	99.701	99.801	99.801	99.401	99.801	99.701	99.701	99.801	99.701	99.801	99.701	99.801	99.701	99.801	99.701	99.801	99.701	99.701	99.801	99.701	99.801	99.701	99.801
>21_109_GH_CSSGMV_57_1	61.901	62.201	63.301	62.801	61.801	62.301	63.801	62.701	69.101	70.001	72.801	74.301	73.701	72.601	75.001	75.401	73.201	74.001	73.501	83.901	83.901	97.501	98.201	99.801	99.701	99.701	99.601	99.701	99.701	99.401	99.701	99.601	99.601	99.701	99.601	99.701	99.601	99.701	99.601	99.701	99.601	99.701	99.601	99.601	99.701	99.601	99.701	99.601	99.701
>21_109_GH_CSSGMV_69_2	62.001	62.301	63.401	62.801	61.701	62.201	63.701	62.801	69.201	70.101	72.701	74.201	73.801	72.701	75.101	75.301	73.301	74.101	73.601	84.001	84.001	97.601	98.301	99.901	99.801	99.801	99.701	99.801	99.801	99.401	99.801	99.701	99.701	99.801	99.701	99.801	99.701	99.801	99.701	99.801	99.701	99.801	99.701	99.701	99.801	99.701	99.801	99.701	99.801
>21_109_GH_CSSGMV_65_1	62.101	62.301	63.401	62.401	61.801	62.301	63.801	62.901	69.101	70.001	72.801	74.301	73.901	72.601	75.001	75.201	73.201	74.001	73.501	83.901	83.901	97.501	98.201	99.801	99.701	99.701	99.601	99.701	99.701	99.401	99.701	99.601	99.601	99.701	99.601	99.701	99.601	99.701	99.601	99.701	99.601	99.701	99.601	99.601	99.701	99.601	99.701	99.601	99.701
>21_109_GH_CSSGMV_59_1	62.001	62.301	63.401	62.801	61.701	62.201	63.701	62.801	69.201	70.101	72.701	74.201	73.801	72.701	75.101	75.301	73.301	74.101	73.601	84.001	84.001	97.601	98.301	99.901	99.801	99.801	99.701	99.801	99.801	99.401	99.801	99.701	99.701	99.801	99.701	99.801	99.701	99.801	99.701	99.801	99.701	99.801	99.701	99.701	99.801	99.701	99.801	99.701	99.801
>21_51_GH_CSSGMV_47_2	62.001	61.901	63.201	62.901	61.601	62.101	63.701	62.801	69.201	70.001	72.701	74.201	73.701	72.701	75.001	75.201	73.201	74.001	73.501	83.901	83.901	97.501	98.201	99.801	99.701	99.701	99.601	99.701	99.701	99.401	99.701	99.601	99.601	99.701	99.601	99.701	99.601	99.701	99.601	99.701	99.601	99.701	99.601	99.601	99.701	99.601	99.701	99.601	99.701
>21_109_GH_CSSGMV_56_6	62.001	62.301	63.401	62.801	61.701	62.201	63.701	62.801	69.201	70.101	72.701	74.201	73.801	72.701	75.101	75.301	73.301	74.101	73.601	84.001	84.001	97.601	98.301	99.901	99.801	99.801	99.701	99.801	99.801	99.401	99.801	99.701	99.701	99.801	99.701	99.801	99.701	99.801	99.701	99.801	99.701	99.801	99.701	99.701	99.801	99.701	99.801	99.701	99.801
>21_109_GH_CSSGMV_67_2	62.101	62.401	63.501	62.701	61.801	62.301	63.601	62.701	69.101	70.001	72.601	74.101	73.701	72.601	75.001	75.201	73.201	74.001	73.501	83.901	83.901	97.501	98.201	99.801	99.701	99.701	99.601	99.701	99.701	99.401	99.701	99.601	99.601	99.701	99.601	99.701	99.601	99.701	99.601	99.701	99.601	99.701	99.601	99.601	99.701	99.601	99.701	99.601	99.701
>21_51_GH_CSSGMV_80_2	62.001	62.301	63.401	62.801	61.701	62.201	63.701	62.801	69.201	70.101	72.701	74.201	73.801	72.701	75.101	75.301	73.301	74.101	73.601	84.001	84.001	97.601	98.301	99.901	99.801	99.801	99.701	99.801	99.801	99.401	99.801	99.701	99.701	99.801	99.701	99.801	99.701	99.801	99.701	99.801	99.701	99.801	99.701	99.701	99.801	99.701	99.801	99.701	99.801
>19_147_CDI_CSSGMV_25_3	62.201	62.801	62.601	62.201	61.401	61.901	63.501	62.601	68.801	70.601	72.401	73.901	73.701	72.601	74.801	75.101	73.301	74.101	73.401	83.601	83.601	97.501	98.001	99.501	99.401	99.401	99.401	99.401	99.401	99.101	99.401	99.401	99.401	99.401	99.401	99.401	99.401	99.401	99.401	99.401	99.401	99.401	99.401	99.401	99.401	99.401	99.401	99.401	99.401
>21_51_GH_CSSGMV_54_1	62.101	62.201	63.301	62.001	61.701	62.201	63.601	62.701	69.101	70.001	72.601	74.101	73.901	72.701	75.001	75.201	73.401	74.201	73.501	83.901	83.901	97.701	98.201	99.801	99.701	99.701	99.601	99.701	99.701	99.401	99.701	99.601	99.601	99.701	99.601	99.701	99.601	99.701	99.601	99.701	99.601	99.701	99.601	99.601	99.701	99.601	99.701	99.601	99.701
>21_51_GH_CSSGMV_85_3	62.501	62.001	63.101	62.901	61.401	61.901	63.701	62.801	69.201	70.001	72.701	74.101	73.801	72.601	75.001	75.201	73.101	73.901	73.601	83.901	83.901	97.301	98.001	99.501	99.401	99.401	99.401	99.401	99.401	99.101	99.401	99.401	99.401	99.401	99.401	99.401	99.401	99.401	99.401	99.401	99.401	99.401	99.401	99.401	99.401	99.401	99.401	99.401	99.401
>21_109_GH_CSSGMV_72_1	61.901	62.201	63.301	62.701	61.601	62.101	63.601	62.701	69.101	70.001	72.601	74.101	73.701	72.601	75.001	75.201	73.201	74.001	73.501	83.901	83.901	97.501	98.201	99.801	99.701	99.701	99.601	99.701	99.701	99.401	99.701	99.601	99.601	99.701	99.601	99.701	99.601	99.701	99.601	99.701	99.601	99.701	99.601	99.601	99.701	99.601	99.701	99.601	99.701
>21_109_GH_CSSGMV_66_1	60.501	62.101	63.201	62.501	61.701	62.201	63.701	62.801	68.901	70.501	72.701	73.801	73.401	72.301	74.801	75.001	73.001	73.901	73.401	83.601	83.601	97.401	98.001	99.501	99.401	99.401	99.401	99.401	99.401	99.101	99.401	99.401	99.401	99.401	99.401	99.401	99.401	99.401	99.401	99.401	99.401	99.401	99.401	99.401	99.401	99.401	99.401	99.401	99.401
>21_109_GH_CSSGMV_62_1	61.901	62.201	63.301	62.701	61.601	62.101	63.601	62.701	69.101	70.001	72.601	74.101	73.701	72.601	75.001	75.201	73.201	74.001	73.501	83.901	83.901	97.501	98.201	99.801	99.701	99.701	99.601	99.701	99.701	99.401	99.701	99.601	99.601	99.701	99.601	99.701	99.601	99.701	99.601	99.701	99.601	99.701	99.601	99.601	99.701	99.601	99.701	99.601	99.701
>21_109_GH_CSSGMV_55_1	62.701	62.301	63.101	63.401	61.401	61.901	63.601	62.901	68.801	69.801	72.401	74.101	73.501	72.501	74.801	75.001	73.001	73.801	73.501	83.601	83.601	97.301	98.001	99.501	99.401	99.401	99.401	99.401	99.401	99.101	99.401	99.401	99.401	99.401	99.401	99.401	99.401	99.401	99.401	99.401	99.401	99.401	99.401	99.401	99.401	99.401	99.401	99.401	99.401
>21_51_GH_CSSGMV_49_1	62.001	62.301	63.401	63.101	61.601	62.101	63.801	62.901	69.101	70.001	72.601	74.301	73.801	72.701	75.101	75.301	73.301	74.101	73.701	83.901	83.901	97.501	98.201	99.801	99.701	99.701	99.601	99.701	99.701	99.401	99.701	99.601	99.601	99.701	99.601	99.701	99.601	99.701	99.601	99.701	99.601	99.701	99.601	99.601	99.701	99.601	99.701	99.601	99.701
>21_109_GH_CSSGMV_70_1	61.801	62.001	64.101	62.801	61.801	61.901	65.301	62.701	69.101	70.701	72.401	74.301	73.801	72.701	74.901	75.101	73.101	73.801	73.501	83.601	83.601	97.301	98.001	99.501	99.401	99.401	99.401	99.401	99.401	99.101	99.401	99.401	99.401	99.401	99.401	99.401	99.401	99.401	99.401	99.401	99.401	99.401	99.401	99.401	99.401	99.401	99.401	99.401	99.401
>21_51_GH_CSSGMV_85_2	61.901	62.201	63.301	62.701	61.601	62.101	62.801	62.901	69.201	70.101	72.601	74.101	73.901	72.801	75.001	75.201	73.201	74.001	73.601	83.901	83.901	97.501	98.201	99.801	99.701	99.701	99.601	99.701	99.701	99.401	99.701	99.601	99.601	99.701	99.601	99.701	99.601	99.701	99.601	99.701	99.601	99.701	99.601	99.601	99.701	99.601	99.701	99.601	99.701
>MF642736_CBSLV	59.401	60.901	61.201	59.801	59.301	59.701	57.101	57.101	59.401	58.501	57.501	57.501	57.901	59.301	56.101	57.201	57.101	57.901	57.501	56.201	55.901	59.101	58.601	61.201	61.201	61.001	61.001	61.201	61.501	61.701	61.101	61.401	61.401	61.301	61.401	61.501	61.101	61.601	61.101	62.501	61.101	61.201	61.001	61.101	62.101	61.001	61.201	61.301	61.101
[truncated: 50 more columns]

## Sheet: Sheet1
>21	51	GH	CSSGMV	71	1
>21	51	GH	CSSGMV	89	1
>21	51	GH	CSSGMV	47	1
>21	51	GH	CSSGMV	67	2
>21	51	GH	CSSGMV	52	2
>21	51	GH	CSSGMV	52	1
>21	51	GH	CSSGMV	59	2
>21	51	GH	CSSGMV	89	2
>21	51	GH	CSSGMV	46	1
										>21	51	GH	CSSGMV	46	2
										>21	51	GH	CSSGMV	47	2
										>21	51	GH	CSSGMV	49	2
										>21	51	GH	CSSGMV	49	1
										>21	51	GH	CSSGMV	54	1
										>21	51	GH	CSSGMV	59	1
										>21	51	GH	CSSGMV	61	2
										>21	51	GH	CSSGMV	61	1
										>21	51	GH	CSSGMV	67	1
										>21	51	GH	CSSGMV	79	1
										>21	51	GH	CSSGMV	80	1
										>21	51	GH	CSSGMV	80	2
										>21	51	GH	CSSGMV	83	2
										>21	51	GH	CSSGMV	85	3
										>21	51	GH	CSSGMV	85	2
										>21	51	GH	CSSGMV	86	2
										>21	51	GH	CSSGMV	86	3
>21	109	GH	CSSGMV	49	5
>21	109	GH	CSSGMV	50	1
>21	109	GH	CSSGMV	50	3
>21	109	GH	CSSGMV	55	2
>21	109	GH	CSSGMV	55	1
>21	109	GH	CSSGMV	56	2
>21	109	GH	CSSGMV	56	6
>21	109	GH	CSSGMV	57	1
>21	109	GH	CSSGMV	59	2
>21	109	GH	CSSGMV	59	1
>21	109	GH	CSSGMV	62	2
>21	109	GH	CSSGMV	62	1
>21	109	GH	CSSGMV	64	2
>21	109	GH	CSSGMV	64	1
>21	109	GH	CSSGMV	65	2
>21	109	GH	CSSGMV	65	1
>21	109	GH	CSSGMV	66	2
>21	109	GH	CSSGMV	66	1
>21	109	GH	CSSGMV	67	1
>21	109	GH	CSSGMV	67	2
>21	109	GH	CSSGMV	68	1
>21	109	GH	CSSGMV	68	2
>21	109	GH	CSSGMV	69	1
>21	109	GH	CSSGMV	69	2
>21	109	GH	CSSGMV	70	2
>21	109	GH	CSSGMV	70	1
>21	109	GH	CSSGMV	71	2
>21	109	GH	CSSGMV	71	1
>21	109	GH	CSSGMV	72	2
>21	109	GH	CSSGMV	72	1
>21	109	GH	CSSGMV	73	2
>21	109	GH	CSSGMV	73	1
>21	109	GH	CSSGMV	74	2
>21	109	GH	CSSGMV	74	1
>21	109	GH	CSSGMV	76	2
>21	109	GH	CSSGMV	76	1
>21	109	GH	CSSGMV	78	2
>21	109	GH	CSSGMV	78	1
>21	109	GH	CSSGMV	80	1
>21	109	GH	CSSGMV	80	2
>21	109	GH	CSSGMV	83	2
>21	109	GH	CSSGMV	83	1
>21	109	GH	CSSGMV	85	2
>21	109	GH	CSSGMV	85	1
>21	109	GH	CSSGMV	87	2
>21	109	GH	CSSGMV	87	1
