# Supplementary material for: Molecular Surveillance, Prevalence, and Distribution of Cacao Infecting Badnavirus Species in Côte d’Ivoire and Ghana
Source: Viruses. 2024 May 6;16(5):735. doi: 10.3390/v16050735 (PMC11126031; doi:10.3390/v16050735)
Supplement: Supplementary file 1 [file viruses-16-00735-s001.zip › Supplementary file S5_CSSCDV_SDT_mat.xlsx]

## Sheet: CSSCDV_SDT_mat
>KX276641_CYVBV	100.001
>KX276640_CaMMV	58.901	100.001
>MW052520_CaMMV	59.101	92.901	100.001										Matrix developed using SDT v1.2 (Muhire et al., 2014) and microsoft excel
>MW052521_CaMMV	59.601	93.501	96.901	100.001										Color fill used to mark percentage pairwise nucleotide identity of isolates characterized under this study along with representatave isolate of same species from GenBank
>MF642728_CSSGQV	57.701	59.401	59.501	59.101	100.001
>MF642729_CSSGQV	57.201	59.601	59.701	58.901	99.601	100.001
>MF642731_CSSGQV	57.801	61.501	61.901	61.201	73.001	72.901	100.001
>MF642732_CSSGQV	57.801	61.201	62.001	60.901	72.801	72.701	99.301	100.001
>KX592571_CSSCEV	59.101	60.701	61.301	61.601	63.801	63.701	64.601	64.501	100.001
>KX592572_CSSCEV	58.101	59.601	59.601	59.901	63.501	63.901	65.001	65.001	79.201	100.001
>MF642725_CSSGNV	55.701	62.101	61.001	60.301	64.701	64.701	63.201	62.601	70.001	69.201	100.001
>MH785300_CSSGMV	58.201	62.201	61.301	60.901	63.101	63.001	63.201	63.101	71.301	71.701	75.401	100.001
>MH785302_CSSGMV	57.901	62.201	61.101	60.901	63.001	62.801	63.101	62.901	71.301	71.901	75.601	99.801	100.001
>MH785297_CSSGMV	58.001	61.201	61.401	61.901	63.501	63.501	63.701	63.401	70.501	71.701	74.601	84.801	84.701	100.001
>MH785298_CSSGMV	58.701	61.701	62.301	62.101	63.101	63.001	63.301	63.601	71.101	71.701	74.301	85.101	85.001	97.701	100.001
>AJ781003_CSSTAV	57.801	60.001	61.101	61.801	62.301	61.201	62.601	63.001	72.601	70.701	70.501	73.401	73.601	74.001	73.901	100.001
>MF642716_CSSTAV	57.701	61.201	61.601	62.101	63.101	62.401	61.501	61.401	72.301	72.701	70.801	73.501	73.701	73.401	73.001	87.201	100.001
>AJ534983_CSSTBV	59.401	60.701	60.001	61.701	62.501	62.801	63.701	63.501	73.001	73.101	70.801	76.201	76.301	74.701	75.301	80.001	79.301	100.001
>L14546_CSSTBV	59.301	60.901	60.401	62.501	62.301	62.301	63.501	63.301	72.901	73.001	70.901	76.001	76.101	74.701	75.601	80.101	79.201	98.101	100.001
>KX592574_CSSTBV	56.901	60.101	60.301	60.501	62.901	62.701	62.201	62.401	70.301	71.901	70.301	74.001	74.201	74.001	74.101	77.601	77.801	82.501	82.901	100.001
>KX592575_CSSTBV	58.001	62.301	61.301	60.501	63.301	62.701	63.001	63.101	71.101	72.401	71.201	76.601	76.601	74.701	74.801	79.501	78.601	85.001	85.701	89.001	100.001
>MF642718_CSSCDV	58.401	62.001	62.201	63.201	63.301	63.201	63.001	63.501	71.901	71.601	71.001	73.801	73.701	74.601	74.701	77.101	77.201	78.501	79.001	77.401	76.801	100.001
>21_109_GH_CSSCDV_91_2	71.001	67.501	69.901	70.001	67.501	67.501	67.101	66.601	73.501	74.801	71.201	75.201	75.401	74.701	75.201	77.701	78.401	80.401	80.901	77.701	78.001	89.101	100.001
>21_51_GH_CSSCDV_112_3	71.501	70.201	69.201	69.701	67.501	67.501	67.801	67.101	73.501	74.601	71.701	75.201	75.401	75.701	76.201	77.701	77.901	80.401	80.901	77.701	78.501	88.601	99.001	100.001
>21_109_GH_CSSCDV_30_3	71.201	69.701	68.701	69.701	68.001	68.001	67.601	67.301	72.801	74.801	71.001	74.901	75.201	75.201	75.701	76.901	78.401	80.101	80.601	78.201	77.901	87.801	98.801	99.301	100.001
>21_109_GH_CSSCDV_91_1	71.001	70.201	69.201	69.701	67.301	67.301	67.601	66.801	73.501	75.101	71.201	75.701	75.901	75.201	75.701	77.201	78.401	79.901	80.401	77.701	78.501	88.601	99.001	99.501	99.301	100.001
>JN606110_CSSCDV	58.601	60.201	61.201	61.101	62.301	62.501	63.201	62.701	71.701	71.501	71.401	73.801	73.901	73.401	73.601	75.601	75.901	76.801	76.801	76.201	77.201	85.501	91.301	91.301	91.101	91.801	100.001
>19_147_CDI_CSSCDV_1_1	68.901	70.001	70.401	69.201	68.501	72.001	67.801	68.601	74.301	72.701	71.701	76.701	76.901	77.401	77.201	79.401	78.201	79.401	79.401	77.201	77.301	87.801	91.801	91.801	91.601	92.301	95.001	100.001
>19_147_CDI_CSSCDV_1_2	68.401	69.501	69.901	68.701	68.301	71.801	69.301	68.801	74.301	72.701	72.001	76.901	77.201	77.401	77.201	78.901	78.201	78.901	78.901	78.401	77.301	87.301	91.301	91.801	91.601	92.301	94.501	99.501	100.001
>19_147_CDI_CSSCDV_27_1	68.401	69.301	70.301	70.501	68.001	70.901	68.001	67.601	76.201	73.201	72.801	75.401	75.701	77.401	77.701	80.901	78.201	79.201	79.701	78.701	78.301	86.801	91.801	91.801	91.601	92.301	93.101	97.001	97.001	100.001
>19_147_CDI_CSSCDV_27_2	67.601	68.401	67.701	70.201	68.201	68.901	67.801	67.301	76.201	72.601	73.801	76.701	76.901	76.901	77.201	80.101	77.901	79.401	79.901	79.301	78.201	86.401	91.301	91.301	91.101	91.801	92.601	96.501	96.501	99.001	100.001
>19_147_CDI_CSSCDV_69_1	71.101	68.201	69.401	68.701	68.301	68.301	68.501	67.101	73.801	73.201	71.201	75.201	75.401	75.901	76.201	78.401	78.901	80.101	81.101	77.701	76.201	87.801	91.801	91.301	91.101	91.301	92.801	94.001	94.501	93.501	93.501	100.001
>19_147_CDI_CSSCDV_69_2	70.801	69.201	70.101	69.401	69.001	69.001	68.301	68.101	74.001	73.701	70.701	75.201	75.401	76.701	76.901	78.201	78.701	78.701	79.701	76.701	76.301	88.301	91.801	91.801	91.601	92.301	93.801	95.001	95.001	94.001	93.501	99.001	100.001
>19_147_CDI_CSSCDV_16_1	68.501	71.901	70.101	72.101	70.001	69.801	67.101	67.301	73.301	75.301	72.501	76.701	76.901	77.701	77.401	80.101	79.401	80.901	81.401	78.901	78.001	89.601	93.301	93.301	92.601	93.301	94.801	94.801	94.801	94.801	94.801	94.801	94.801	100.001
>19_147_CDI_CSSCDV_16_2	67.301	71.401	69.801	71.901	68.501	68.501	67.301	66.801	73.001	75.301	72.201	76.901	77.201	77.401	77.201	79.401	79.201	81.401	81.901	78.701	77.901	88.601	92.801	93.301	93.101	93.801	94.801	94.801	95.301	94.801	95.301	95.301	95.301	99.001	100.001
>19_147_CDI_CSSCDV_30_1	69.501	71.101	71.201	72.301	69.001	69.001	67.601	67.101	73.501	75.101	73.001	76.701	76.901	77.901	77.701	79.701	78.901	81.901	82.401	78.901	78.201	88.601	92.301	93.301	92.601	92.801	93.801	93.801	94.301	93.801	93.801	95.301	94.801	98.001	98.501	100.001
>19_147_CDI_CSSCDV_30_2	70.501	71.301	71.201	72.301	69.801	69.801	67.601	67.101	73.501	75.801	72.501	77.201	77.401	77.401	77.201	79.701	79.901	80.601	81.101	78.901	78.001	89.301	93.101	92.601	92.301	93.101	94.501	94.501	94.501	94.501	94.001	95.001	95.001	98.801	98.301	98.801	100.001
>19_147_CDI_CSSCDV_42_2	71.201	71.001	71.401	71.601	69.301	69.301	66.601	67.301	73.801	76.101	72.501	77.201	77.401	78.201	77.901	79.401	79.201	80.901	81.401	77.901	77.801	89.101	92.801	92.801	92.601	93.301	94.801	95.301	94.801	94.801	94.301	94.801	95.801	98.001	98.001	98.501	99.301	100.001
>MF642736_CBSLV	59.801	59.401	60.901	61.201	59.301	59.701	57.101	57.101	59.401	58.501	57.501	56.201	55.901	59.101	58.601	57.901	59.301	56.101	57.201	57.101	57.901	57.501	63.801	64.301	65.301	64.301	57.501	66.001	66.001	65.001	65.001	65.801	66.301	63.801	63.301	65.301	65.501	65.801	100.001
