# Supplementary material for: Molecular Surveillance, Prevalence, and Distribution of Cacao Infecting Badnavirus Species in Côte d’Ivoire and Ghana
Source: Viruses. 2024 May 6;16(5):735. doi: 10.3390/v16050735 (PMC11126031; doi:10.3390/v16050735)
Supplement: Supplementary file 1 [file viruses-16-00735-s001.zip › Supplementary file S6_CSSTAV_SDT_mat.xlsx]

## Sheet: CSSTAV_SDT_mat.txt_mat
>KX592571_CSSCEV	100.001
>KX592572_CSSCEV	78.201	100.001						Matrix developed using SDT v1.2 (Muhire et al., 2014) and microsoft excel
>MF642725_CSSGNV	68.901	68.001	100.001						Color fill used to mark percentage pairwise nucleotide identity of isolates characterized under this study along with representatave isolate of same species from GenBank
>MH785300_CSSGMV	68.901	69.601	76.601	100.001
>MH785302_CSSGMV	68.901	69.901	76.701	99.801	100.001
>MH785297_CSSGMV	68.401	70.801	75.001	83.501	83.501	100.001
>MH785298_CSSGMV	69.601	70.301	74.801	83.901	83.801	97.701	100.001
>MF642718_CSSCDV	71.101	70.601	70.601	73.801	73.801	73.801	74.201	100.001
>JN606110_CSSCDV	71.101	71.101	71.401	73.601	73.901	72.701	73.001	87.001	100.001
>MF642716_CSSTAV	71.801	71.801	70.001	73.701	73.901	72.301	72.101	77.001	76.101	100.001
>AJ781003_CSSTAV	71.901	69.701	68.601	73.501	73.701	73.501	73.601	76.601	76.001	86.201	100.001
>21_109_GH_CSSTAV_87_2	70.201	68.501	68.701	73.801	73.801	73.701	73.901	75.701	76.501	85.001	97.301	100.001
>21_109_GH_CSSTAV_87_3	71.301	69.001	69.101	73.701	73.701	73.601	73.901	75.501	76.201	85.001	97.601	99.801	100.001
>21_109_GH_CSSTAV_82_1	71.001	71.701	71.201	74.201	74.401	72.701	73.401	77.401	78.701	85.401	95.801	96.301	64.801	100.001
>21_109_GH_CSSTAV_84_3	71.801	71.501	71.201	73.201	73.401	73.401	74.201	77.701	78.901	85.101	96.801	97.301	66.201	98.301	100.001
>21_109_GH_CSSTAV_84_1	71.801	71.701	70.501	73.401	73.701	72.501	73.201	77.401	79.201	85.601	96.301	97.301	65.601	98.501	98.801	100.001
>21_109_GH_CSSTAV_82_2	72.001	72.201	72.801	73.901	74.201	73.701	74.401	77.401	79.701	85.401	96.001	97.301	64.601	98.501	98.801	99.001	100.001
>AJ534983_CSSTBV	72.801	73.601	70.701	76.301	76.501	73.501	74.501	79.301	77.101	78.101	79.901	79.501	79.201	79.901	81.101	80.901	80.601	100.001
>L14546_CSSTBV	72.701	73.001	70.901	75.701	75.901	73.501	75.001	79.701	77.101	78.201	79.601	79.501	79.201	79.901	81.101	80.901	80.601	98.001	100.001
>KX592574_CSSTBV	69.701	71.301	69.101	74.201	74.401	73.201	73.201	77.901	76.401	76.201	76.901	77.201	77.001	78.701	77.701	78.801	78.201	81.901	82.201	100.001
>KX592575_CSSTBV	70.501	71.801	70.701	77.101	77.301	74.201	74.401	77.201	77.001	77.201	78.801	79.001	78.901	79.801	80.001	79.901	80.501	85.401	86.001	88.401	100.001
>MW052521_CaMMV	62.001	59.401	60.201	60.401	60.401	61.401	62.201	62.801	61.201	61.101	61.401	61.701	60.401	69.001	68.301	67.001	67.201	60.901	62.201	60.201	59.901	100.001
